# Supplementary material for: Sparse spectral graph analysis and its application to gastric cancer drug resistance-specific molecular interplays identification
Source: PLoS One. 2024 Jul 5;19(7):e0305386. doi: 10.1371/journal.pone.0305386 (PMC11226138; doi:10.1371/journal.pone.0305386)
Supplement: S1 File — (XLSX) [file pone.0305386.s001.xlsx]

## Sheet: sPCA_resistant cells
Drug	Regulator	Target	Edge size
1	EPS8L3	TSPAN8	0.686122
1	ASCL1	SCG2	0.576193
1	EPS8L3	ACSL5	0.497557
1	NOL4	ASCL1	0.59935
1	KIF1A	ASCL1	0.497233
1	EPS8L3	PRSS3	0.554011
1	LGALS4	KRT20	0.870043
1	NOL4	HEPACAM2	0.57756
1	ASCL1	NOL4	0.615053
1	EPS8L3	LGALS4	0.619068
1	EPS8L3	METTL7B	0.637113
1	TRIM31	ARL14	0.50811
1	EPS8L3	CLRN3	0.506367
1	LGALS4	EPS8L3	0.621596
1	LGALS4	TRIM31	0.733081
1	ASCL1	KIF1A	0.551474
3	TNFRSF12A	TGFBI	0.463762
3	S100A10	MYOF	0.464806
3	MSRB3	GNG11	0.562428
3	MAB21L1	HSPA1A	-0.434949
3	NDN	HSPA1A	0.439623
3	GATM	HSPA1A	0.508331
3	DNAJA4	HSPA1A	0.471762
3	OAF	HSPA1A	-0.611819
3	ZNF853	HSPA1A	-0.43837
3	HLA-DRB5	HSPA1A	0.464523
3	TAGLN2	HSPA1A	-0.517156
3	C1S	NUPR1	0.431618
3	CRYAB	NUPR1	0.388405
3	AKR1C3	AKR1C1	1.71168
3	S100A13	S100A16	0.448893
3	ERP27	ARHGDIB	0.655648
3	TMSB15B	TMSB15A	0.739723
3	TNFRSF12A	CTGF	0.420967
3	AKR1C1	AKR1C3	1.40449
3	ASCL1	SCG2	0.799686
3	C1R	CCL2	0.478308
3	AKR1B10	AKR1B10P1	2.7453
3	AKR1B10P1	AKR1B10	2.70873
3	C1R	C1S	2.04533
3	TMSB15B	RNF182	0.524279
3	AKR1B10P1	PTGR1	0.406741
3	MYOF	AHNAK2	0.572556
3	FOXA1	AGR2	0.504631
3	CAPN8	AGR2	0.645288
3	TFF1	TFF3	0.533053
3	IFIT3	IFIT1	0.671359
3	IFIT2	IFIT1	0.546875
3	C1S	C1R	1.65818
3	FOXA1	TSPAN13	0.392638
3	S100A16	S100A13	0.428246
3	ARMCX1	ARMCX2	0.825014
3	DDX58	ISG15	0.391627
3	ABCC3	AMIGO2	0.3873
3	NOL4	ASCL1	0.593829
3	ARHGDIB	ERP27	0.558175
3	TMSB15A	TMSB15B	0.653819
3	AKR1C1	ALDH3A1	0.541923
3	IFIT1	IFIT3	0.402616
3	IFIT2	IFIT3	0.72332
3	TSPAN13	KCNMB4	0.385241
3	GNG12	KCNMB4	-0.390226
3	FAM213A	KCNMB4	-0.391966
3	NOL4	ELAVL4	0.633789
3	AKR1B10	NR0B1	0.423949
3	ELAVL4	RTN1	0.779942
3	ASCL1	HEPACAM2	0.489557
3	MSRB3	CD302	-0.414081
3	ASCL1	NOL4	0.405142
3	ELAVL4	NOL4	0.537433
3	ARMCX2	ARMCX1	0.557351
3	IFIT3	IFIT2	0.738151
3	AGR2	CAPN8	0.634409
3	ASCL1	DSCR6	0.50309
4	COL4A1	PXDN	0.577671
4	TRIB3	GDF15	0.523734
4	EPS8L3	TSPAN8	1.05172
4	GMFG	CLEC2B	0.745615
4	GMFG	LAPTM5	0.549333
4	BTK	LAPTM5	1.1328
4	ASCL1	SCG2	0.617858
4	ATF5	INHBE	0.507697
4	SCG2	VGF	0.639063
4	LAPTM5	BTK	0.583695
4	EPS8L3	PRSS3	0.519242
4	LGALS4	KRT20	0.799228
4	ELAVL4	ISL1	1.00931
4	CLRN3	PHGR1	0.61721
4	ISL1	ELAVL4	0.600411
4	ELAVL4	RTN1	0.784409
4	RTN1	OLFM1	0.521968
4	PHGR1	SAMD5	0.53871
4	EPS8L3	LGALS4	0.837768
4	ASCL1	NOL4	0.59283
4	TRIM31	ARL14	0.553353
4	BTK	STAP1	0.589266
4	LGALS4	EPS8L3	0.696098
4	LGALS4	TRIM31	0.562438
4	LGALS4	PPP1R1B	0.597607
4	ASCL1	PTPRN2	0.564881

## Sheet: sPCA_sensitive cells
Drug	Regulator	Target	Edge size
1	EPS8L3	TSPAN8	0.689647
1	WDFY4	BTK	0.641829
1	LGALS4	PHGR1	0.660334
1	CXorf21	EVI2B	0.496264
1	BTK	PIK3AP1	0.927414
1	PHGR1	LGALS4	0.529824
1	BTK	WDFY4	0.789373
1	LGALS4	PPP1R1B	0.572932
3	MYOF	TM4SF1	0.474331
3	S100A16	TM4SF1	0.638231
3	TNFRSF12A	TM4SF1	0.761816
3	ARMCX1	GNG11	0.550448
3	AKR1C3	AKR1C1	1.10472
3	S100A13	S100A16	0.606379
3	LAPTM5	ARHGDIB	0.5721
3	ERP27	ARHGDIB	0.510142
3	AKR1C1	AKR1C3	1.11567
3	GMFG	LAPTM5	1.29523
3	BTK	LAPTM5	0.917968
3	ELAVL4	SCG2	0.743461
3	LAPTM5	GMFG	1.09362
3	MYOF	S100A10	0.699792
3	S100A16	CD9	0.569862
3	AKR1B10	AKR1B10P1	1.57378
3	AKR1B10P1	AKR1B10	1.49477
3	C1R	C1S	1.07807
3	CNRIP1	RNF182	0.553022
3	ELAVL4	ELAVL2	0.568139
3	MYOF	AHNAK2	0.548583
3	TFF1	TFF3	0.788879
3	IFIT3	IFIT1	0.607961
3	IFIT2	IFIT1	0.561402
3	MZB1	POU2AF1	1.13857
3	GCSAM	POU2AF1	0.748723
3	C1S	C1R	0.91326
3	BTK	PALLD	-0.485805
3	S100A16	S100A13	0.853181
3	CCL3	DUSP5	0.531433
3	TFF3	TFF1	0.523476
3	IFIT1	ISG15	0.623242
3	ELAVL4	ASCL1	0.699447
3	CCL3	CCND2	0.506744
3	GCSAM	IGHM	0.508824
3	VPREB3	IGHM	0.502159
3	WDFY4	IRF8	0.780237
3	LAPTM5	BTK	0.515302
3	GMFG	MYB	0.530217
3	POU2AF1	MZB1	1.05416
3	CD38	MZB1	0.545118
3	IFIT2	IFIT3	0.613395
3	GMFG	CHST11	0.522707
3	ELAVL4	MAB21L1	0.484599
3	BTK	LMO2	0.500449
3	GCSAM	CD48	0.565141
3	CCL3	CD48	0.574469
3	MZB1	CD38	0.597374
3	IGLL1	IL7R	0.564829
3	VPREB3	ZHX2	0.477075
3	IFIT3	IFIT2	0.704632
3	HLA-DRB5	HLA-DQA1	0.916227
3	TFF1	TFF2	0.664886
3	VPREB3	IGLL1	0.570002
3	GMFG	ICAM2	0.489573
3	BTK	WDFY4	0.473962
3	BTK	STAP1	0.500849
3	CD48	CCL3	1.03844
3	HLA-DQA1	HLA-DRB5	0.961746
4	CNRIP1	PXDN	0.44299
4	GATA3	TSPAN8	-0.449881
4	TRBC2	TSPAN8	0.484258
4	CNRIP1	VAMP8	-0.482832
4	TRIB3	INHBE	0.552988
4	ELAVL4	ASCL1	0.484009
4	CLRN3	PHGR1	0.453099
4	ASCL1	ELAVL4	0.613045
4	ASCL1	NOL4	0.437512
4	DDIT3	TRIB3	0.696998
4	TRIB3	DDIT3	0.654745

## Sheet: signAD_resistant cells
Drug	Regulator	Target	Edge size
1	EPS8L3	TSPAN8	0.686122
1	ASCL1	SCG2	0.576193
1	EPS8L3	ACSL5	0.497557
1	NOL4	ASCL1	0.59935
1	KIF1A	ASCL1	0.497233
1	EPS8L3	PRSS3	0.554011
1	LGALS4	KRT20	0.870043
1	NOL4	HEPACAM2	0.57756
1	ASCL1	NOL4	0.615053
1	EPS8L3	LGALS4	0.619068
1	EPS8L3	METTL7B	0.637113
1	TRIM31	ARL14	0.50811
1	EPS8L3	CLRN3	0.506367
1	LGALS4	EPS8L3	0.621596
1	LGALS4	TRIM31	0.733081
1	ASCL1	KIF1A	0.551474
3	MAB21L1	HSPA1A	-0.434949
3	NDN	HSPA1A	0.439623
3	GATM	HSPA1A	0.508331
3	DNAJA4	HSPA1A	0.471762
3	OAF	HSPA1A	-0.611819
3	ZNF853	HSPA1A	-0.43837
3	HLA-DRB5	HSPA1A	0.464523
3	TAGLN2	HSPA1A	-0.517156
3	C1S	NUPR1	0.431618
3	CRYAB	NUPR1	0.388405
3	AKR1C3	AKR1C1	1.71168
3	TMSB15B	TMSB15A	0.739723
3	AKR1C1	AKR1C3	1.40449
3	ASCL1	SCG2	0.799686
3	C1R	CCL2	0.478308
3	AKR1B10	AKR1B10P1	2.7453
3	AKR1B10P1	AKR1B10	2.70873
3	C1R	C1S	2.04533
3	TMSB15B	RNF182	0.524279
3	AKR1B10P1	PTGR1	0.406741
3	IFIT3	IFIT1	0.671359
3	IFIT2	IFIT1	0.546875
3	C1S	C1R	1.65818
3	DDX58	ISG15	0.391627
3	ABCC3	AMIGO2	0.3873
3	NOL4	ASCL1	0.593829
3	TMSB15A	TMSB15B	0.653819
3	AKR1C1	ALDH3A1	0.541923
3	IFIT1	IFIT3	0.402616
3	IFIT2	IFIT3	0.72332
3	NOL4	ELAVL4	0.633789
3	AKR1B10	NR0B1	0.423949
3	ELAVL4	RTN1	0.779942
3	ASCL1	HEPACAM2	0.489557
3	ASCL1	NOL4	0.405142
3	ELAVL4	NOL4	0.537433
3	IFIT3	IFIT2	0.738151
3	ASCL1	DSCR6	0.50309
4	COL4A1	PXDN	0.577671
4	TRIB3	GDF15	0.523734
4	EPS8L3	TSPAN8	1.05172
4	GMFG	CLEC2B	0.745615
4	GMFG	LAPTM5	0.549333
4	BTK	LAPTM5	1.1328
4	ASCL1	SCG2	0.617858
4	MZB1	POU2AF1	1.03168
4	GCSAM	POU2AF1	0.552025
4	CD52	SUSD3	0.525589
4	ATF5	INHBE	0.507697
4	SCG2	VGF	0.639063
4	POU2AF1	MZB1	0.743349
4	LAPTM5	BTK	0.583695
4	EPS8L3	PRSS3	0.519242
4	LGALS4	KRT20	0.799228
4	GCSAM	MS4A1	0.651639
4	ELAVL4	ISL1	1.00931
4	CLRN3	PHGR1	0.61721
4	ISL1	ELAVL4	0.600411
4	ELAVL4	RTN1	0.784409
4	RTN1	OLFM1	0.521968
4	PHGR1	SAMD5	0.53871
4	EPS8L3	LGALS4	0.837768
4	ASCL1	NOL4	0.59283
4	HLA-DRB5	HLA-DQA1	0.572039
4	TRIM31	ARL14	0.553353
4	BTK	STAP1	0.589266
4	LGALS4	EPS8L3	0.696098
4	LGALS4	TRIM31	0.562438
4	HLA-DQA1	HLA-DRB5	0.64191
4	LGALS4	PPP1R1B	0.597607
4	ASCL1	PTPRN2	0.564881

## Sheet: signAD_sensitive cells
Drug	Regulator	Target	Edge size
1	EPS8L3	TSPAN8	0.689647
1	WDFY4	BTK	0.641829
1	LGALS4	PHGR1	0.660334
1	CXorf21	EVI2B	0.496264
1	BTK	PIK3AP1	0.927414
1	PHGR1	LGALS4	0.529824
1	BTK	WDFY4	0.789373
1	LGALS4	PPP1R1B	0.572932
3	AKR1C3	AKR1C1	1.10472
3	AKR1C1	AKR1C3	1.11567
3	ELAVL4	SCG2	0.743461
3	AKR1B10	AKR1B10P1	1.57378
3	AKR1B10P1	AKR1B10	1.49477
3	C1R	C1S	1.07807
3	CNRIP1	RNF182	0.553022
3	ELAVL4	ELAVL2	0.568139
3	IFIT3	IFIT1	0.607961
3	IFIT2	IFIT1	0.561402
3	MZB1	POU2AF1	1.13857
3	GCSAM	POU2AF1	0.748723
3	C1S	C1R	0.91326
3	CCL3	DUSP5	0.531433
3	IFIT1	ISG15	0.623242
3	ELAVL4	ASCL1	0.699447
3	CCL3	CCND2	0.506744
3	GCSAM	IGHM	0.508824
3	VPREB3	IGHM	0.502159
3	POU2AF1	MZB1	1.05416
3	CD38	MZB1	0.545118
3	IFIT2	IFIT3	0.613395
3	ELAVL4	MAB21L1	0.484599
3	GCSAM	CD48	0.565141
3	CCL3	CD48	0.574469
3	MZB1	CD38	0.597374
3	IGLL1	IL7R	0.564829
3	VPREB3	ZHX2	0.477075
3	IFIT3	IFIT2	0.704632
3	HLA-DRB5	HLA-DQA1	0.916227
3	VPREB3	IGLL1	0.570002
3	CD48	CCL3	1.03844
3	HLA-DQA1	HLA-DRB5	0.961746
4	CNRIP1	PXDN	0.44299
4	GATA3	TSPAN8	-0.449881
4	TRBC2	TSPAN8	0.484258
4	CNRIP1	VAMP8	-0.482832
4	MS4A1	POU2AF1	0.567291
4	MS4A1	CD52	0.495498
4	TRIB3	INHBE	0.552988
4	MS4A1	IGHM	0.598499
4	ELAVL4	ASCL1	0.484009
4	IGHM	MS4A1	0.433464
4	CLRN3	PHGR1	0.453099
4	ASCL1	ELAVL4	0.613045
4	ASCL1	NOL4	0.437512
4	MS4A1	HLA-DQA1	0.427944
4	MS4A1	GCSAM	0.418527
4	DDIT3	TRIB3	0.696998
4	TRIB3	DDIT3	0.654745

## Sheet: GOterm_out of network
Term	"-log(p-value)"	Genes
GO:0005515~protein binding	42.9188	ATF1, TSKS, ATF2, NUP107, TESK1, ALKBH7, ACCS, ALKBH8, ZC3H12D, FAM110A, CAPNS1, SCP2, AKT3, DPYSL3, WLS, FNBP4, HEMK1, SDS, UNC5B, TSTD2, RC3H1, FRS3, SCO1, UNC50, TCEANC2, TXNIP, CLOCK, ATF6, OPTN, SKAP2, SET, NPRL2, CDCA8, GATA4, BAZ2B, GATA3, C12ORF57, EPB41L5, RHOT1, RNF216, RDH10, NPBWR2, PIP5K1B, LTA4H, TOE1, GSTM3, CREBBP, PRPF38A, NCAPH2, FUCA2, FN1, LNPEP, MAGOHB, PPFIBP1, LAS1L, TREML2…
GO:0005829~cytosol	35.8743	NUP107, TESK1, LIPA, ALKBH8, FAM110A, PREX1, SCP2, CAPNS1, PPP4R4, PSMD3, DPYSL3, BBX, WLS, GABARAPL2, SDS, MYL7, ZFYVE16, RBP2, PRKAR1A, RUFY3, MYL2, RBP1, PLBD1, TXNIP, PADI2, RBCK1, ATF6, CLOCK, OPTN, SKAP2, SET, ABCB4, AGAP2, NCAPG, CDCA8, COPS7A, MTMR4, NCAPH, MTMR7, EPB41L5, HSPH1, RNF216, PRKAR2B, PRKAR2A, PIP5K1B, PSMF1, LTA4H, PPARGC1A, HAO2, GSTM3, CREBBP, PRPF38B, SRMS, LNPEP, MAGOHB, …
GO:0005654~nucleoplasm	26.1381	ATF1, MAPKBP1, ATF2, MDC1, FZD10, LIPA, ALKBH8, ZC3H12D, SCP2, PSMD3, BBX, FNBP4, RFX1, DDX39A, RBP1, ATF6, CLOCK, OPTN, SKAP2, SET, ABCB4, AGAP2, CDCA8, GATA4, COPS7A, GATA3, NCAPH, EPB41L5, HSPH1, GRPEL1, RNF216, PSMF1, LTA4H, PPARGC1A, TOE1, CREBBP, PRPF38A, NCAPH2, MAGOHB, NR0B2, SETX, LAS1L, DZIP1, EZH1, EZH2, PRKAG2, ZNF45, LRRC32, HOXC11, PRKAG3, MED13, MED10, HEY2, MYOG, DUSP4, LYPLA2, UP…
GO:0005737~cytoplasm	25.726	TSKS, MAPKBP1, ATF2, UXS1, AVIL, TESK1, FZD10, ALKBH8, ZC3H12D, FAM110A, ENDOU, SCP2, CAPNS1, PPP4R4, AKT3, DPYSL3, GABARAPL2, ESX1, FRS3, EML2, MYL7, DDX39A, PRKAR1A, RUFY3, MYL2, TXNIP, PADI2, TBPL1, CLOCK, OPTN, SKAP2, SET, MRPL18, ABCB4, AGAP2, NCAPG, COPS7A, AGAP3, MTMR4, NCAPH, MTMR7, C12ORF57, EPB41L5, HSPH1, PRKAR2B, FIGNL1, PRKAR2A, RDH10, PSMF1, LTA4H, PPARGC1A, TOE1, GSTM3, C11ORF21, C…
GO:0016020~membrane	12.9754	NUP107, SCP2, CAPNS1, PSMD3, AKT3, GABARAPL2, C5ORF15, HPCAL1, FRS3, SLC5A7, DDX39A, PRKAR1A, RUFY3, ATF6, ABCB4, AGAP2, NCAPG, MTMR4, NCAPH, MTMR7, HSD11B1, RHOT1, PRKAR2A, RDH10, NPBWR2, PSMF1, EDEM3, ABCA2, NCAPH2, EDEM1, LNPEP, LAS1L, STRN, NOX1, GPR18, HRK, PIGT, TFCP2L1, SNX11, LRRC1, PANX1, SMPD2, MMP25, MED13, APPL2, CHST8, ELOVL5, SLC39A11, EMP1, F3, DYNLL2, LRRC41, MED28, VAMP7, LRRC7, …
GO:0045944~positive regulation of transcription from RNA polymerase II promoter	12.8629	ATF1, TCERG1, ATF2, EHF, RAX, CCNC, SOX21, ELK1, IKZF4, ELK3, SOX3, ZMIZ1, MYC, ZMIZ2, DPF1, RPS6KA1, MYB, DPF2, TNFSF11, EPC1, SOX8, KAT7, SOX9, HOXA7, SOX4, CDK5RAP3, ACVR1, NKX2-8, MED1, SLC11A1, HNF1B, HNF1A, MED6, RUNX2, OVOL2, IL23A, HOXB3, HOXB1, HOXB7, CLOCK, ATF6, BEX1, DHX9, EPAS1, ARX, AGAP2, TWIST1, GATA4, GATA3, CGA, RREB1, PPARGC1A, NKX2-3, NKX2-2, ZBED3, STAT5A, WWTR1, EGR1, ZNF384…
GO:0070062~extracellular exosome	10.233	RPL5, RNH1, RPL34, UXS1, SERPINE1, ARPC5L, SLC4A1, ENO2, ENO3, SMC2, PCMT1, CAPNS1, PSMD3, STMN1, PGLYRP1, VPS36, WLS, CDK5RAP2, CUBN, SERPINF1, RPL23, DDX11, RPL22, ARMC9, SCAMP3, SLC5A9, RPL24, PADI2, RPL28, GPLD1, TTYH3, CFH, ABCB4, AGAP2, A1BG, GNS, C3, HPX, PRDX5, C5, LDHA, PRDX4, HSPH1, C6, C7, PRKAR2B, PRKAR2A, FIGNL1, C9, PRDX1, NCKAP1L, LTA4H, PROM1, RREB1, ST3GAL1, NAA50, GSTM3, FUCA2, …
GO:0000785~chromatin	10.1864	ATF1, ATF2, EHF, RAX, SMC3, SOX21, ELK1, BACH2, SMC2, ELK3, UXT, SOX3, MYC, DPF1, DPF2, BBX, SOX8, SOX9, HOXA7, SOX6, SOX4, VRTN, SOX5, TMPO, NKX2-8, MED1, DDX11, ESX1, HNF1B, EBF3, HNF1A, RFX1, RUNX3, RUNX2, THAP1, HOXB3, NOBOX, HOXB1, HOXB7, CLOCK, ATF6, SET, TSHZ3, EPAS1, ARX, TWIST1, GATA4, GATA3, PPARGC1A, NKX2-4, NKX2-3, NKX2-2, ZBED3, SRPK2, STAT5A, NFE2, EGR1, CREBBP, EGR2, FOXF2, EGR4, P…
GO:0045893~positive regulation of transcription, DNA-templated	9.9197	ELK1, MYC, RPS6KA1, MYB, TRIM24, TRIM25, EPC1, EPC2, SOX8, KAT7, SOX9, TRIM21, SOX4, TRIM22, CDK5RAP2, ACVR1, MED1, HNF1B, EBF3, HNF1A, MED4, RUNX3, RUNX2, WDR77, TRIM14, TFAM, NUP98, CLOCK, GATA4, GATA3, PRDM11, MBTD1, NUP85, INPP5K, RREB1, PPARGC1A, NFE2, EGR1, CREBBP, EGR2, FOXF2, SS18L2, NR1D1, IGF1, TRERF1, NR0B2, COL1A1, TADA2A, FUBP3, ID2, SNAI1, CITED1, PHF20, CCDC124, HOXC13, BRCA1, GLI1…
GO:0005634~nucleus	9.67729	ATF1, ATF2, MDC1, TESK1, ALKBH8, ZC3H12D, FAM110A, PSMD3, AKT3, BBX, TMEM8B, ESX1, HDHD3, DDX39A, RBP2, RBP1, TXNIP, TCEANC2, PADI2, NOBOX, ATF6, CLOCK, OPTN, SET, MRPL19, AGAP2, NCAPG, CDCA8, GATA4, COPS7A, AGAP3, GATA3, BAZ2B, HSPH1, RNF216, FIGNL1, LTA4H, HMGXB3, PPARGC1A, GSTM3, CREBBP, PRPF38B, ZNF263, PRPF38A, NCAPH2, MAGOHB, NR0B2, SETX, FAM220A, PKIB, DZIP1, EZH1, EZH2, STAG3L4, BHLHE41, …
GO:0005739~mitochondrion	7.9522	DMGDH, IFI27L2, PANK2, TRAF3IP3, ACSM3, CISD1, DCAF8, MTFR1L, ALKBH7, ELK1, IFIT3, GLS, ELK3, TP53AIP1, SCP2, MYC, ZMIZ2, PDK4, TRIM24, MPV17, GLUL, ACAD10, SOX4, PDK2, TMEM8B, IER3, ACOT9, HEMK1, PDHX, CPT1A, SDS, MECR, RSAD2, RSAD1, SLC11A2, BOLA1, CYP27A1, LARS2, COX7A2L, SCO1, CLPP, FDX1, LGALS12, UQCRC1, TFAM, YME1L1, MGARP, AARS2, STXBP1, MRPL18, MRPL19, MGST1, MRPL15, LIAS, APH1A, CYP27B1,…
GO:0005794~Golgi apparatus	7.68717	EHF, CHIC2, GORAB, XYLT2, ZDHHC6, STMN4, GCC2, PWP1, ZDHHC4, CCDC91, GOLGA1, ARFIP2, AP1S1, PTGFRN, EPHB2, PTGDS, TRIM22, RPS12, WLS, CDK5RAP2, GABARAPL2, CUBN, EPHA4, RSAD2, DAPK2, COG3, SLC11A2, COG2, ACSL3, MIF4GD, WDR77, RNF128, SLPI, UNC50, KIF20A, OBSL1, ATF6, BLZF1, OPTN, RNF122, NECAB3, SLC35D1, LMAN2L, MAPKAP1, APH1A, SNX1, COMMD9, PDCD10, STC2, CHST10, ST3GAL4, ST3GAL5, SCAP, B4GALNT1, …
GO:0007165~signal transduction	7.36132	CNTFR, IL1RN, CALML5, CBLB, FNBP1L, ARR3, ELK3, ENDOU, RASSF4, RASSF5, RPS6KA1, AKT3, STMN1, TNFSF10, SOX8, SOX9, GNAT1, PGLYRP1, TAAR5, OR1J1, FRS3, HPCAL4, ANK1, GABRG2, INPP4B, PSG8, ZFYVE16, IL23A, SFRP5, RIN2, CLOCK, ATF6, OPTN, SKAP2, BEX2, BEX1, PDE1B, EPAS1, PDE1A, SH2D2A, WNK4, GATA3, C3, CD79B, RHOT1, MICAL1, TNFSF18, STARD13, PRPF38B, CREBBP, DTNA, TNFSF14, RASSF8, LNPEP, STAM, IGF1, B…
GO:0006915~apoptotic process	6.30164	IFI27L2, MTCH1, STEAP3, RTKN, UBE2D3, CAAP1, FAIM2, AHR, NR3C1, PDCD2L, UXT, TP53AIP1, EVA1A, RASSF5, DPF1, TNFSF10, DPF2, PIM1, MAP3K9, MAP3K7, IER3, ZBP1, CHIA, CASR, EPHA7, UNC5A, UNC5B, DAPK2, LGALS14, MFSD10, EDAR, NISCH, RRAGC, SFRP5, MADD, IAPP, RAF1, NOTCH2, RTN3, BEX2, PDE1B, FOXO3, RTN4, BCL2L12, FXR1, BCL2L10, RNF216, BAG1, NLRP2, RIPK1, BCL2L14, MAP2K6, TNFSF14, UBE2B, GADD45A, ZBTB16…
GO:0019904~protein domain specific binding	6.22957	YWHAE, GPSM2, SNAP25, THRA, NUMA1, PLXND1, FHOD1, ATN1, ICA1, PKD1, IKZF4, GABRR2, YWHAQ, OSBP, LAMP2, CEP250, ARFIP2, SKP1, CEP68, DBNL, RFC1, ITGA3, WNT5A, ANGEL1, PLAUR, CACYBP, ACSL3, VRK2, MYO7A, OPRM1, GTF2F1, SRCIN1, HPCAL4, MLF1, RUNX2, PIAS1, RABEP1, IRF3, TFDP2, PRKAR1A, IL1B, ARHGEF4, HOXB1, STAMBP, SRSF7, SSX2IP, KPNB1, KHDRBS1, DDX6, DDC, STXBP1, VPS4A, ARL1, XPA, TWIST1, PLG, EPB41L…
GO:0043565~sequence-specific DNA binding	6.04868	ATF1, ZNF451, EHF, PRDM2, NR3C1, ETS1, ELK1, ELK3, SOX9, HOXA7, VRTN, NKX2-8, MSX2, ESX1, FOXP4, THAP1, FOXP1, TFAM, NOBOX, LMX1B, CLOCK, ATF6, GCM2, DLX4, EPAS1, GATA4, FOXO3, PGBD1, CAMTA2, PPARGC1A, TFAP2A, TFAP2B, EGR1, NFE2, ZNF263, EGR2, EGR4, FOXF2, VDR, ESRRB, POU2F2, POU2F3, NR4A1, LHX3, BCL6, TLX2, LHX2, LHX1, LHX6, SNAI2, LHX4, NFE2L2, CALCOCO1, CSRNP2, THRA, SIX1, FOXM1, MEOX2, GLI1, …
GO:0010628~positive regulation of gene expression	5.89722	ATF2, RPL5, HFE, PARK7, FGF1, ETS1, CLU, FGF6, IL36A, FGF8, IL36B, MYC, TRIM24, TNFSF11, SOX8, SOX9, EPHB2, MED1, CASR, MAP2K2, MUSK, RPL23, SLC11A1, WNT5A, HNF1B, DKK1, RUNX2, OVOL2, ADAM19, EDAR, SFRP4, MYCN, TYROBP, IAPP, PTGFR, SLC22A2, ARX, PIK3R3, TWIST1, NTS, WNT6, CALCR, PDCD10, TTC21B, RIPK1, SLC38A2, FGF23, PPARGC1A, WNT3, MARK1, NKX2-2, SRPK2, TFAP2A, EGR1, WNT10A, BCL11A, VDR, EPHX2, …
GO:0043231~intracellular membrane-bounded organelle	5.75903	VPS29, CHIC2, SPARC, SLC35B1, PKD2L1, LIPA, TFG, EVA1A, SCP2, DPF2, ARFIP2, AP1S1, EPC1, CCDC92, CCDC93, CDK5RAP3, RPS12, DAPK2, HNF1B, ARMC8, RFX1, HDHD3, RUNX3, SCAMP3, THAP1, NISCH, ZFYVE16, RRAGC, RRAGD, PPP1R3D, NUP98, CLOCK, GPLD1, BLZF1, MYCBP2, SLCO5A1, NEU2, HSD11B1, PRDX5, SNX1, RAB11FIP2, PPARGC1A, TSPAN1, ATP6V0A1, RAB11FIP5, ABCA2, EGR2, ZRANB1, FOXF2, SLC16A10, STAM, NR0B2, WDR54, S…
GO:0005887~integral component of plasma membrane	5.744	VIPR1, ICAM2, PKD2L1, SLC4A1, FZD10, SLC4A3, GRPR, RXFP2, EDNRB, GJA3, VSIG2, TNFSF10, TNFSF11, GJA8, EPHB2, SLC12A7, ACVR1, EPHA4, EPHA7, MUSK, IL1R1, SLC11A1, SLC11A2, SLC6A13, KCNK15, TAAR5, SLC6A12, SLC6A11, KCNK17, GABRG2, EREG, MIP, CFTR, PTGFR, SDC4, GYPC, ABCB4, SLC22A2, ABCB5, IL20RA, SLCO5A1, PCDH12, PCDH17, CRHR1, TRPM1, APH1A, CD79B, TSPAN9, FLRT3, TSPAN6, FLRT1, NPBWR2, ST3GAL5, KCNM…
GO:0005813~centrosome	5.73147	DCLRE1B, IL1RN, CCNJ, SPPL2B, BCCIP, TESK1, FAM110A, GLE1, UXT, CDC20, RNF19A, CDC27, DPF2, NEK1, CEP250, NEK2, CCDC92, LZTS2, CDK5RAP3, SKP1, CDK5RAP2, GEN1, CDKL5, DDX11, USP2, MTUS2, KIAA1217, IFT88, DYNC1LI2, IFT81, PRKAR1A, RRAGD, PPP1R42, OBSL1, MAD1L1, AKNA, TXNDC9, DHX9, CUL3, BOD1L1, ZBTB1, SLAIN2, SLC1A4, DTX4, CAMSAP2, CCNB1, ODF2L, SPAST, PRKAR2B, PRKAR2A, ORC2, CEP70, CDH23, CEP72, M…
GO:0006954~inflammatory response	5.56795	IL1RN, GPR68, TUSC2, LOXL3, PARK7, LIPA, IL36A, IL18RAP, IL36B, ADORA3, CCRL2, MAP3K7, MAP2K3, IL1R1, SLC11A1, WNT5A, CD180, TMEM258, IL23A, DPEP1, TXNIP, PLAA, PTGFR, CALCA, PLGRKT, DHX9, CUL3, C5AR2, WNK4, GATA3, LIAS, KNG1, C3, C5, PRDX5, TBXA2R, IRAK2, DHRS7B, HRH4, NLRP2, RIPK1, TSPAN2, IL36RN, NDP, TAC1, RARRES2, LY86, IL36G, SELE, NFKB1, IL1F10, NR4A1, BMP2, IL6, VNN1, IL5, BCL6, HOOK1, TN…
GO:0042802~identical protein binding	5.51054	ATF1, ATF2, UXS1, ACCS, ENO2, GLE1, TFG, DPYSL3, LUC7L, GJA8, WLS, IAH1, DAPK2, RPL22, FRS3, NISCH, DYNC1LI2, DDX39A, BIN1, CLPP, RBCK1, ATF6, OPTN, CFH, GATA3, LDHA, PRDX4, GRPEL1, PRDX1, CEP70, NFE2, GSTM3, PHC2, CHKA, FN1, PRDX6, COL1A1, SETX, EHD1, EHD2, PPP5C, GIPC1, GIPC2, PCDHB6, ITPA, PCDHB8, PHF1, SLC6A4, PANX1, IFIH1, IMPA1, TRIM5, C1QTNF6, TRIM3, HEY2, APPL2, MYBPC3, ARG1, LRRC41, PPAR…
GO:0098978~glutamatergic synapse	5.19427	TRIO, PLXND1, DGKB, ARPC5L, UBE3A, DOCK10, ARHGAP44, CDH6, CDH1, RNF19A, TNR, SLC16A7, EPHB2, RGS9, SH3GL2, KPNA1, GHSR, EPHA4, EPHA7, CDKL5, SLC30A3, FBXO2, RPL22, WNT5A, ADAM10, SRCIN1, GABRG2, BCAN, TANC1, BIN1, PRKAR1A, PFN1, CUL3, STXBP1, HPCA, SLC1A2, RTN4, PCDH17, CNN3, FXR1, EFNB2, RAP1A, EFNB3, PRKAR2B, FLRT3, DVL1, STK38, PLCG1, SPTBN1, SYT4, HSPA8, LRFN3, DLG4, GIPC1, CAPRIN1, CSPG5, S…
GO:0005524~ATP binding	5.18261	PI4K2B, PANK2, TRIO, PANK3, ACSM3, RTCA, TESK1, SMC3, SMC4, SMC2, CCT6B, RPS6KA1, AKT3, DHX58, CHORDC1, PDK4, KIF21B, EPHB2, GLUL, PDK2, ACVR1, PRKCG, EPHA4, AQR, EPHA7, MUSK, DAPK2, DDX11, RECQL, DDX10, MYO7A, ACSL3, PASK, RUNX3, RUNX2, DHX40, LARS2, DYNC1LI2, DDX39A, PRKD3, YME1L1, ALPK3, KIF20A, CFTR, AARS2, DHX9, ABCB4, ABCB5, WNK4, AGAP2, ACTR3B, DGUOK, DHX30, BRIP1, ACTR3C, SPAST, HSPH1, DH…
GO:0005764~lysosome	4.96861	WDR48, TNFAIP3, TMEM97, MPO, LIPA, NAGLU, HYAL1, TRIM29, RB1CC1, LAMP2, IDS, MFSD1, ACP2, CAPN1, TINAG, AP5S1, CTBS, VPS36, CTSC, MANBA, USP5, USP4, CCDC115, SLC11A1, SLC11A2, SFTPD, ARRDC3, PRSS16, OCRL, CHIT1, RNF167, DYNC1LI2, RRAGC, NPC2, IL1B, RRAGD, CAT, TMEM106B, PLBD1, RAB38, TMEM9, VAMP4, CRYAB, ARL8B, PCYOX1, GRN, RAMP3, UNC93B1, VPS4A, CRYBA1, CXCR4, VPS26A, GNS, NEU2, SNX1, DRAM1, GGA…
GO:1990837~sequence-specific double-stranded DNA binding	4.86493	ATF2, PRDM4, ZSCAN9, RAX, AHR, NR3C1, ETS1, ELK1, BACH2, HOXA11, ELK3, SOX3, DPF1, BBX, SOX8, SOX9, HOXA7, SOX4, ZNF684, PITX3, NKX2-8, MSX2, ESX1, ZBTB32, RFX1, RUNX3, RUNX2, OVOL2, FOXP1, MYCN, HOXB1, LMX1B, CLOCK, ATF6, HOXB7, GCM2, GCM1, DLX2, DLX4, MAX, DLX6, ARX, XPA, GATA4, GATA3, FOXO3, BHLHE23, GLIS2, SOHLH2, OTX1, NKX2-3, TFAP2A, TFAP2B, EGR1, NFE2, ZNF384, ZNF263, EGR2, TFAP2E, EGR4, E…
GO:0044877~macromolecular complex binding	4.76031	DCLRE1B, ATF1, ATF2, PARK7, ENO2, CLU, STK11, CCND1, FRRS1L, MYC, IL12B, EPHB2, CDK5RAP2, PDGFRA, MED1, HGF, COG2, HNF1B, MAPK8IP2, PGF, UQCRC1, TSSK6, KHDRBS1, CALCA, STXBP3, MAX, CUL2, SDCBP, RAP1A, SPAST, RRAS, DHX34, SCAP, RIPK1, NCKAP1L, SKIL, SPTBN1, TGFB3, NR0B2, GCLC, NASP, CPS1, DLG4, GNB4, STRN, GCLM, CDKN1B, NUMA1, THRA, FLT3, CLTA, ITGAL, C8B, CD36, CNGA4, RAC1, GIT1, APPL2, UPF1, ABC…
GO:0043066~negative regulation of apoptotic process	4.71819	FAIM2, PARK7, MPO, IFIT3, RXFP2, EDNRB, CCND2, MYC, RPS6KA1, PIM1, SOX8, SOX9, IER3, PDGFRB, MED1, PCID2, MSX2, HGF, RPS6, WNT5A, DKK1, PRLR, PIAS1, PPIF, DPEP1, YME1L1, RAF1, IL6ST, NOTCH2, PTGFR, MAPKAP1, GLO1, TWIST1, VTCN1, SOCS2, ARHGAP21, BCL2L10, PRDX5, PRAMEF12, PDCD10, MICAL1, FIGNL1, BAG1, RIPK1, NCKAP1L, ASIC2, WNT1, TNFSF18, TFAP2A, STAT5A, HSPA9, TFAP2B, STIL, UBE2B, WFS1, DHCR24, IG…
GO:0045892~negative regulation of transcription, DNA-templated	4.71306	KDM1A, GMNN, LOXL3, ARID4A, AHR, NR3C1, RRP8, IKZF4, LOXL2, ELK3, DPF1, SCMH1, MYB, DPF2, TRIM24, EPC1, SOX8, KAT7, SOX9, SOX6, HOXA7, TRIM22, MEN1, MSX2, WNT5A, ESX1, KCTD1, TBR1, RUNX2, EREG, FOXP1, ERN2, PSPC1, TIMELESS, CLOCK, KHDRBS1, CALCA, SET, TSHZ3, TWIST1, GATA3, PRDM11, GLIS2, MBTD1, ATXN1, ZNF706, PRAMEF12, DHRS7B, SMYD1, INPP5K, ZNF541, TFAP2A, TFAP2B, HSPA8, PHC2, SMURF2, FOXF2, CBX…
GO:0048471~perinuclear region of cytoplasm	4.68715	ANKRD13C, HFE, WWC1, ATN1, TESK1, CASC3, PARK7, CLU, CDC20, PREX1, SLC39A9, CDH1, LAMP2, STK16, OSBP, GOLGA1, CEP250, LRAT, PTGDS, SBF2, SH3GL2, CDK5RAP2, PRKCG, CDKL5, MAP2K2, FBXW7, SERPINF1, SLC11A2, RPS6, ANGEL1, USP2, SPINK5, ALG2, WRNIP1, MMD2, ACSL3, GTPBP4, MAPK8IP1, DOK1, RNF128, RAB34, RAB38, FKBP4, OBSL1, OPTN, SET, STXBP1, FXR1, CTIF, ARHGAP21, PRDX5, RAP1A, SPAST, PRKAR2B, STC2, FIGN…
GO:0014823~response to activity	4.56802	IL10, KDM6B, KL, HDAC5, PRKAA1, CAB39, CXCR4, GCG, CBL, SOD2, PHOX2B, GCLC, STK11, IL6, COL4A2, PIK3CA, CRY2, CAT, UQCRC1, CRY1, GCLM, PCK1, PPARD
GO:0000122~negative regulation of transcription from RNA polymerase II promoter	4.4832	TCERG1, ATF2, BACH2, ELK3, UXT, SOX3, EDNRB, TRIM29, MYC, SAP130, MYB, DPF2, TNFSF11, EPC1, SOX8, SOX9, HOXA7, SOX4, MED1, RPL23, ESX1, HNF1B, HNF1A, RUNX3, DKK1, OVOL2, THAP1, BIN1, HOXB3, TXNIP, MAGEB4, ZNF391, ARX, ZBTB1, TWIST1, GATA4, PRDM13, GATA3, TXN, RTF1, RREB1, WWTR1, EGR1, CREBBP, ZNF263, BCL11A, GADD45A, NR1D1, NR0B2, SOX30, FAM220A, ID2, ID1, SNAI1, ID3, PAF1, SNAI2, GTF2IRD1, CPEB3…
GO:0003677~DNA binding	4.38032	ATF2, EHF, RAX, SOX21, BACH2, SOX3, MYC, DHX58, MYB, BBX, SOX8, SOX9, SOX6, TRIM21, SOX5, TMPO, HEMK1, MED1, SP110, DDX11, ESX1, HNF1B, EBF3, HNF1A, RFX1, MED6, RUNX2, SRRM1, SLPI, SUB1, HOXB3, TBPL1, TFAM, NOBOX, HOXB1, HOXB7, CLOCK, SET, TSHZ3, DHX9, EPAS1, GATA4, PRDM13, GATA3, RTF1, BAZ2B, BRIP1, HIVEP2, HMGXB3, PPARGC1A, ZBED3, STAT5A, NFE2, EGR1, PHC2, ZNF263, EGR2, FOXF2, XRCC3, SETDB2, PO…
GO:0001228~transcriptional activator activity, RNA polymerase II transcription regulatory region sequence-specific binding	4.35067	ATF1, ATF2, EHF, PRDM4, RAX, PRDM2, NR3C1, ETS1, SOX21, ELK1, ELK3, MYC, MYB, SOX9, HOXA7, SOX4, PITX3, NKX2-8, EBF3, HNF1A, RUNX2, OVOL2, MYCN, DMTF1, HOXB3, HOXB1, CLOCK, ATF6, HOXB7, GCM2, GCM1, DLX2, EPAS1, ARX, GLIS3, GATA4, NRF1, GATA3, FOXO3, RLF, GLIS2, OTX1, RREB1, NKX2-2, TFAP2A, STAT5A, ZBTB17, TFAP2B, EGR1, ZNF384, EGR2, TFAP2E, EGR4, FOXF2, ZBTB16, ESRRB, FOXN1, POU2F3, NFKB1, PHOX2B…
GO:0019838~growth factor binding	4.33472	PDGFRB, RHBDF1, PDGFRA, NRP2, EPHA7, FGFBP1, FGFBP2, FLT3, FLT4, LIFR, LTBP2, ACVR1B, ACVR2B, TGFBR1, ACVR2A, GHR, SDCBP, ACVR1C, TEK, IL6ST
GO:0042752~regulation of circadian rhythm	4.26394	PRKAA1, ROCK2, UBE3A, MAPK8, PPARGC1A, PRKCG, OPN4, USP9X, FBXW7, USP9Y, NR1H3, NR1D1, PROX1, PER2, MAPK10, SFPQ, PSPC1, ID2, CRY2, BHLHE40, TIMELESS, CRY1, PPARG, FBXL3, TARDBP, CLOCK, EZH2
GO:0005783~endoplasmic reticulum	4.19256	RPL5, LPGAT1, RPL34, ZDHHC6, PKD2L1, TXNDC12, HNRNPR, TMEM97, CWH43, IFIT2, ZDHHC4, SCP2, CHORDC1, LRAT, SEC62, GLUL, SIL1, TMEM8B, WLS, SEC63, CUBN, EPHA4, RSAD2, FBXO2, MOGS, ACSL3, ALG1, FNDC4, RNF128, MIP, RPL24, ATF6, RNF122, SET, NECAB3, RPN2, MGST1, TMTC1, TMTC4, APH1A, SPAST, PRDX4, STC2, MLEC, INPP5K, SSR1, SCAP, SLAMF7, PSMF1, PROM1, PCK1, EDEM3, SLC10A7, ICMT, EDEM1, ERLIN1, CIDEB, UBA…
GO:0005778~peroxisomal membrane	4.18854	ABCD4, PECR, ABCD3, MGST1, HSD17B4, HMGCR, DHRS7B, MPV17, USP30, PEX16, ACBD5, MAP2K2, PNPLA8, TTC1, ACSL3, PEX12, SYT7, PEX7, GNPAT, PEX5L, DAO, CNOT1, PEX3, PEX6, CAT, AGPS, TRIM37
GO:0032991~macromolecular complex	4.15025	RPL5, TES, KDM1A, WWC1, UBE2D3, AHR, NR3C1, CLU, IKZF4, DCAF7, HOXA11, NPPB, RGS4, STK11, SCP2, MYC, FAM186B, PSMD3, CEP250, NEK2, SOX9, GLUL, SLC12A7, TGM3, CDK5RAP3, MEN1, PDGFRA, PCID2, MREG, FBXW7, RPL23, HNF1A, VRK2, GTF2F1, MAPK8IP2, TMEM258, PRKAR1A, TFAM, FKBP4, CFTR, VCL, KHDRBS1, SET, DHX9, STXBP1, NPR3, WNK4, CDCA8, SLC41A1, FOXO3, RAD51AP1, C3, SNX4, SNX1, HSPH1, DPH2, PRKAR2A, SCAP, …
GO:0003713~transcription coactivator activity	4.08544	TCERG1, CALCOCO1, CITED1, KDM1A, RNF14, WWC1, CCDC124, ATN1, ARRB1, UBE3A, BRCA1, PARK7, FHL5, ING4, MED13, ZMIZ1, TRIM5, TRIM24, TRIM25, YAF2, TRIM21, TRIM22, HTATIP2, MED1, TRIM62, NCOA3, LMO2, ACTL6A, AIP, EDF1, MED4, ARID1A, MED6, SUPT7L, MED23, RAP2C, KAT2B, KAT2A, TOX2, MED24, IRF4, SUB1, MED20, TRIM14, NUP98, RBCK1, MPND, BIRC2, YAP1, CD274, SMARCD2, ENY2, WBP2, DHX9, DTX1, TAF5L, PDLIM1, …
GO:0010008~endosome membrane	3.94522	VPS29, STEAP3, SLC46A2, ATP8A2, FLT3, SPPL2B, UBE2D3, WDR83, ECE1, TCIRG1, RABEPK, RAB22A, SLC6A4, LAMP5, GRB14, KIF13A, PMEPA1, SBF2, MAP3K7, SCYL2, APPL2, CUBN, ATP6V0B, ATP6V0E1, ANXA1, ABCC5, ACAP2, TMBIM1, NUMB, RHOU, TLR4, CFTR, ATP6V1A, CD63, BECN1, VPS4B, TYRP1, VPS4A, VPS26A, CLCN3, TMEM165, CORO1C, RHOBTB2, SNX3, APH1A, SNX1, RAP1A, GGA3, IRAK2, RAB23, SNX25, RIPK1, NCDN, SLC15A3, ATP6V…
GO:0006366~transcription from RNA polymerase II promoter	3.92038	EHF, THRA, PRDM4, CCNH, GTF2B, CCDC124, ARID4A, YBX2, HIF3A, ETS1, MYC, KPNA6, TRIM24, SOX9, NKX3-2, SOX5, NKX2-8, TBP, ETV1, PAX6, HNF1A, ASH1L, PROX1, GTF2F1, MED4, PAX1, ETV7, NR5A1, IRF1, MED20, TBPL1, GCM2, GCM1, NFIX, SRF, GLIS3, DTX1, GATA3, TAF5L, NDP, POLR2J, RREB1, NKX2-3, SPDEF, TFAP2B, TFAP2D, PRRX1, NFYA, TAF12, NR1H4, GTF2H1, NMI, DEK, GTF2H3, MAPK14, KLF4, SCAF1, NFKB1, IL2, CDK9, …
GO:0071222~cellular response to lipopolysaccharide	3.90933	CD86, CXCL6, CSF3, CD80, SERPINE1, TNFAIP3, CDC73, IL36A, EDNRB, IL36B, CASP1, IL12B, CD36, HMGCS2, EPHB2, GIT1, PF4V1, HAVCR2, IL10, MAP2K3, GHSR, UPF1, ARG1, WNT5A, CD180, MMP8, TNFRSF1B, KMO, IL1A, IL1B, PLSCR4, PLAA, CMPK2, TLR4, PPARD, HDAC5, CD274, EFNB2, MAPK8, TBXA2R, IRAK2, CCL2, IL36RN, GBP3, NOS2, IL37, DAB2IP, NR1H4, NR1H3, IL36G, NR1D1, MAPK14, NFKB1, IL1F10, IL6, CDK4, TNFSF4, PAF1,…
GO:0008380~RNA splicing	3.90042	TCERG1, RBM25, AKAP8L, TTF2, CASC3, PPP1R9B, EFTUD2, PTBP1, LGALS3, SYNCRIP, SNRPD2, C1QBP, DHX15, BCAS2, CTNNBL1, RBM5, NCBP1, NCBP2, PRMT1, ARMC7, PRPF4B, THOC2, PTBP2, PTBP3, SRRM1, PRPF4, SFPQ, RRAGC, PRPF3, SNRNP27, LUC7L3, SRSF4, NSRP1, SRSF7, RBM24, SNRPB, DDX5, WBP4, SUPT6H, BCLAF1, PPP1R8, ZC3H13, PPARGC1A, SF3B1, SRSF11, IVNS1ABP, SRPK2, RBM38, HSPA8, PRPF38B, ZRANB2, ECD, CRIPT, MAGOHB…
GO:0003700~transcription factor activity, sequence-specific DNA binding	3.83161	ATF1, ATF2, EHF, ZBTB24, PRDM2, AHR, NR3C1, ETS1, SOX21, ELK1, BACH2, IKZF4, ELK3, MYC, SOX9, SOX6, ZFP37, SOX4, SOX5, NKX2-8, HNF1B, EBF3, TBR1, HNF1A, RFX1, FOXP4, RUNX3, RUNX2, THAP1, FOXP1, MYCN, DMTF1, HOXB3, NOBOX, LMX1B, CLOCK, ATF6, HOXB7, GCM1, DLX2, DLX4, MAX, EPAS1, DLX6, GATA4, CREBL2, NRF1, GATA3, FOXO3, BHLHE23, PGBD1, OTX1, TFAP2A, STAT5A, ZBTB17, TFAP2B, EGR1, NFE2, ZNF263, EGR2, …
GO:0070888~E-box binding	3.81629	MAX, HDAC1, BHLHE41, TCF21, TWIST1, GATA3, AHR, BHLHE23, NEUROD4, MYC, HES1, MYOG, TCF15, NR1D1, MYBBP1A, BHLHE40, MYF6, SNAI1, CRY1, SNAI2, PPARG, CLOCK, NEUROG2, MYF5, NEUROG3
GO:0048511~rhythmic process	3.80163	KDM5B, KDM5C, DDX5, PRKAA1, HLF, ROCK2, DHX9, TWIST1, UBE3A, AHR, MAPK8, PRKCG, EGR1, OPN4, CREBBP, NFYA, CBX3, USP9X, FBXW7, USP9Y, PER2, MAPK10, KAT2B, SFPQ, PSPC1, CRY2, PPARG, FBXL3, TARDBP, EZH2
GO:0060021~palate development	3.80041	INSIG2, SATB2, DLX6, LOXL3, TCF21, TWIST1, MEOX2, GLI3, SUMO1, EPHB2, TFAP2A, PDGFRA, GDF11, PLEKHA1, PRRX1, FOXF2, ACVR2B, TGFBR1, TBX3, TBX2, SNAI1, SNAI2, IRF6, ANP32B, SOS1, BMPR1A
GO:0009612~response to mechanical stimulus	3.76052	POSTN, STAT1, MBD2, IGFBP2, GATA4, MPO, GDF5, THBS1, MEIS2, PPL, ATAT1, COL1A1, CLCN6, SCEL, MAPK8, P2RX3, RPS6KB1, TRPV4, TXNIP, PTK2B, FOSB, CHI3L1, PPARG, LRP11
GO:0042127~regulation of cell proliferation	3.74021	CDKN1B, TES, FLT3, FLT4, DBH, FOXM1, PKD2, GRPR, CLU, PPP1R9B, CCND3, PLAU, EMILIN2, SOX9, PDGFRB, ANXA1, PLA2G4A, PIAS1, DUSP22, CREB3, NR5A2, TXNIP, RAPGEF2, BIRC6, ARHGEF2, SGK1, SOS1, BIRC2, IL9R, ENG, PTGER2, ARX, PTK2B, BID, AMELX, NKX2-3, TFAP2A, STAT5A, TFAP2B, TFAP2D, TFAP2E, NOS2, TGFB3, FANCL, STAT1, MBD2, AGT, CCDC88A, BCL6, RPA3, SPRY2, INHA, EZH2
GO:0090575~RNA polymerase II transcription factor complex	3.72028	ATF1, CREBZF, ATF2, HLF, MAX, GTF2B, GATA4, CHD4, BACH2, MXI1, MYB, E2F2, E2F3, E2F5, STAT5A, NFE2, DR1, BATF3, NFYA, TCF15, NFYB, CBX3, STAT1, VDR, HMGA1, NR1H3, NR5A1, CREB3, SFPQ, CREB1, NR5A2, TFDP2, POU2AF1, HAND1, RFXAP, MYF6, PPARG, ATF6, MYF5, NFE2L2
GO:0045335~phagocytic vesicle	3.71151	BECN1, STX12, STXBP3, STXBP1, WAS, AMBRA1, CLCN3, RAB22A, RAB23, STX6, FLNB, CD36, APPL2, RAB11FIP5, SLAMF1, ANXA11, ATG14, RAB32, VAMP7, RAB14, SYT11, RAB34, RAB9A, TRIM14, RAB38, VIM, RAB9B
GO:0048179~activin receptor complex	3.70041	ACVR1, ACVR1C, AMHR2, ACVR1B, ACVR2B, TGFBR1, ACVR2A
GO:0009410~response to xenobiotic stimulus	3.63767	BCAR3, CDKN1B, ABCD3, OGG1, HTR2B, AHR, ENO2, ADRA1A, LIPA, SLC6A4, FGF8, CCND1, MDK, CDH1, MYC, FPGS, CD38, CA9, HMGCS2, IL10, VAV3, EMX1, CPT1A, ABCC8, ITGA3, ARG1, IGFBP2, DNMT3A, SLC6A11, HNF1B, PGF, GNPAT, CREB1, LOX, CAT, TXNIP, PPARG, ENG, HDAC5, BECN1, RPN2, SLC1A1, SLC1A2, GATA4, GATA3, FOXO3, THBS1, TBXA2R, NPC1L1, PTK2B, PMS2, NCKAP1L, BAK1, AMELX, MAP2K6, ABCA2, BCHE, TFAP2B, SLC12A5,…
GO:0060041~retina development in camera-type eye	3.59482	MAX, HPCA, TCIRG1, LAMC1, TULP1, NR2E1, NR2E3, CLCN2, GRM6, SOX8, PDE6B, SOX9, PDE6A, GNAT1, OPN4, AGTPBP1, SERPINF1, PAX6, VAX2, TTLL5, PRPH2, LHX2, RPL24, PFDN5, MDM1
GO:0008104~protein localization	3.58622	CUTA, CRB1, SCYL3, CD81, KCNA1, WNK4, PLOD3, AKAP7, PRPF19, AKAP3, AMOT, AKAP10, AKAP11, GNAT2, TESPA1, DVL2, CEP250, CACNG3, BBS2, PACRG, EXOC8, ODF2, USP9X, USP9Y, WNT5A, DHCR24, MYO7A, AP4B1, MLH3, PARD3B, SLC9A2, AHI1, RAP2A, ALS2, BCL6, RRAGC, HEATR5B, RRAGD, LAMTOR2, LAMTOR3, PLEC
GO:0005102~receptor binding	3.58454	ANKRD13C, PECR, CNTFR, SERPINE2, HFE, SERPINE1, PARK7, CLU, NPPB, SCP2, TNFSF10, TRIM24, TNR, PLXNC1, EPHB2, PDGFRB, WNT5B, HGF, BTN1A1, WNT5A, IGFBP2, ADAM10, CNPY3, EML2, TYROBP, IAPP, BLK, CALCA, BEX2, BEX1, HHLA2, VTCN1, KNG1, C3, WNT6, C5, PRDX5, TESPA1, MAP7, NXPH1, PPARGC1A, BTN2A3P, TNFSF18, BTNL8, WNT10A, SRMS, TNFSF14, BTN2A2, PSPN, BTN2A1, CD160, RARRES2, CRTAM, FN1, BMP2, CXCL12, ARTN…
GO:0010976~positive regulation of neuron projection development	3.57857	ATF1, ATP8A2, KDM1A, AVIL, CX3CL1, SNX3, RGS2, RAP1A, MDK, TNN, CNR1, DPYSL3, DVL1, PTK2B, SHOC2, FYN, ARSB, TRIM67, TMEM30A, MUSK, BCL11A, KIDINS220, ITGA3, SERPINF1, DDX56, WNT5A, DAB2IP, CFLAR, AGT, SETX, FIG4, EHD1, KAT2B, LRRC7, PTK7, RAPGEF1, CNTN1, RAPGEF2, CAMK1, NFE2L2
GO:0007264~small GTPase mediated signal transduction	3.57857	BCAR3, RASGRF2, DOCK8, DOCK7, RND2, RND3, LIPA, RERG, RAPGEFL1, RHOBTB2, DOCK10, RHOT1, YWHAQ, CHORDC1, KRIT1, ARFIP2, RAC1, RALGPS1, RALGPS2, VAV3, RALBP1, SH2D3A, RUNDC3A, ARHGAP33, ARHGAP32, CCDC88A, ARHGAP31, RRAGC, RHEB, CCDC88C, RHOJ, RAPGEF1, RAPGEF2, RAB38, DOCK2, RAPGEF5, SOS1, PLCD4, RIN2, RHOQ
GO:0007507~heart development	3.55766	CDKN1B, HTR2B, LDB3, ECE1, PKD2, PKD1, GLI3, PPP3CB, RB1CC1, SOX9, BVES, SOX4, ACVR1, KDM6B, MAP2K3, MKKS, MAP2K2, ITGA3, CACYBP, TGFBR1, KAT2B, IL1A, KAT2A, LOX, TFDP2, MYL2, HAND1, APLNR, ALPK3, PPARG, PPARD, POPDC2, POPDC3, PCNA, SRF, DNAH5, GATA4, PRICKLE4, PDLIM1, FLRT3, DVL1, DVL2, SMYD1, DNAI1, MAP2K5, STRA6, KCNJ8, MBD2, IRX4, FN1, MICAL2, SOD2, ACVR2B, BICC1, WDR11, BMP2, ID2, ID3, CCM2,…
GO:0008285~negative regulation of cell proliferation	3.54963	TES, ATP8A2, SERPINE2, ETS1, IFIT3, RXFP2, STK11, RASSF5, ADORA3, TRIM24, TNFRSF8, LZTS2, SOX4, MEN1, TPTE2, AGTPBP1, MSX2, FBXO2, DLEC1, GTPBP4, EREG, SFRP4, SFRP5, IAPP, RAF1, GPLD1, SKAP2, GGNBP2, GATA3, CYP27B1, BRIP1, SCIN, TMEM127, UTP20, TFAP2A, ZBTB17, CD164, TFAP2B, TGFB3, VDR, ZBTB16, RARRES1, HMGA1, FUZ, DHCR24, NMI, SMAD6, PHOX2B, BMP5, BMP4, BMP2, IL6, TMEM115, BCL6, GJB6, PHF14, STR…
GO:0050679~positive regulation of epithelial cell proliferation	3.53859	YAP1, GRN, WDR48, C5AR2, DLX6, TWIST1, LAMC1, FGF1, HLX, HYAL1, MYC, VHL, SOX9, GLUL, MAP2K5, BAD, WNT5A, TACR1, IGF1, RUNX2, BMP5, VEGFA, BMP4, NR4A3, ID1, LACRT, BMPR1A
GO:0005125~cytokine activity	3.53855	CSF3, IL1RN, WNT2B, IFNA6, IL26, FASLG, IFNA8, IL36A, IL36B, TNFSF10, IL12B, TNFSF11, IL10, WNT5B, WNT5A, WNT16, IL1A, IFNG, IL23A, IL1B, GRN, WNT6, SPP1, IL36RN, NDP, WNT1, WNT3, IFNA21, TNFSF18, GDF10, GDF11, IL33, WNT10A, TNFSF14, TGFB3, IL37, CD70, BMP8B, IL36G, GDF5, SLURP1, IL2, BMP5, IL1F10, VEGFA, BMP4, IL4, BMP2, IL6, IL5, TNFSF4, TNFSF9, TNFSF8, IL17F, INHA, IL17C, CRLF1, IL17A
GO:0070161~anchoring junction	3.49785	YAP1, DBNL, KCNA1, ATN1, CXCR4, RTN4, ARHGAP21, DSTYK, SCIN, FCHSD2, RAP1A, SH3PXD2A, BIN2, RUFY3, CCDC88C, CLCA2, NOX1, HAVCR2, RAI14
GO:0044297~cell body	3.4844	PLXND1, STAU1, SLC1A2, WNK4, PARK7, GNAI2, DPYSL3, PTK2B, FYN, CCT7, GLUL, CCT4, PACRG, RPS6, TACR1, SYN1, RPE65, MAPK8IP1, ACTA2, P2RX4, PITPNM1, TCP1, RBP1, GNB4, GNB3, RAB38, RPL28, TLR2
GO:0044344~cellular response to fibroblast growth factor stimulus	3.47989	KDM5B, POSTN, PAX6, SETX, COL1A1, NR4A1, GCLC, DSTYK, CPS1, HYAL1, MYC, LHX1, CCL2, ITGB1BP1, GCLM, CD44
GO:0042803~protein homodimerization activity	3.45402	DCLRE1B, ATF2, PANK3, AMHR2, UXS1, SPPL2B, CISD1, CIB2, SLC4A1, PARK7, AHR, MAP3K9, SOX6, MTPAP, TRIM21, PDK2, TRIM22, EPM2A, ACVR1, GEN1, PDGFRA, CUBN, CASR, SDS, SLC11A1, ADAM10, MTUS2, HNF1B, HNF1A, SDCBP2, NRBP1, THAP1, TYROBP, TRIM14, PADI2, SNRPC, ISCU, ABCG2, NPR3, XPA, ZBTB1, TWIST1, NRF1, TXN, RTN4, FXR1, HSD11B1, BCL2L10, SNX1, GRPEL1, MAN2A1, IRAK2, NPC1L1, FLRT3, PDCD10, STC2, SOHLH2,…
GO:0008284~positive regulation of cell proliferation	3.43865	CD86, KLB, CNTFR, VIPR1, CSF3, CD81, REG1A, FGF1, CDC20, FGF6, EDNRB, CCND2, FGF8, CAPNS1, MYC, SOX9, CAPN1, FBXO5, SOX4, PDGFRB, PDGFRA, EPHA4, CASR, IL11RA, RPL23, RPS6, MATK, ADAM10, LIFR, PRLR, RUNX2, PGF, EREG, WDR77, STAMBP, IL6ST, PTGFR, CUL3, NOP2, EFNB2, SDCBP, PRAMEF12, PDCD10, SSR1, WNT1, CGA, FGF23, SLAMF1, SRPK2, WWTR1, AKIRIN2, TFAP2B, EGR4, TGFB3, FN1, IGF1, IL2, BMP5, BMP4, IL4, M…
GO:0035580~specific granule lumen	3.43053	ARG1, GGH, ARMC8, CFP, MMP8, NFKB1, CHIT1, ERP44, SLPI, TCN1, LRRC7, QPCT, TIMP2, CHI3L1, QSOX1, PTPN6, FOLR3, PGLYRP1, DOCK2, NIT2, VCL, KPNB1, DNASE1L1, LTF
GO:0005085~guanyl-nucleotide exchange factor activity	3.4285	BCAR3, TRIO, RASGRF2, DOCK8, DENND1A, DOCK7, RAPGEFL1, THG1L, RCBTB2, DOCK10, PREX1, MCF2L, PSD4, EIF2B1, SBF2, RALGPS1, RALGPS2, PLEKHG3, VAV3, ARHGEF11, PLEKHG1, SH2D3A, SWAP70, ARHGEF17, PLEKHG6, ALS2, MADD, RAPGEF1, ARHGEF4, RAPGEF2, RHOU, ARHGEF2, DOCK2, RAPGEF5, SOS1, RIN2, ARHGEF26, MYCBP2, GNA13, CYTH3, RAP1A, ALS2CL, TBXA2R, ECT2, CYTH1, FARP2, EIF2B4, ARFGEF2, PRPF38B, EIF2B2, IQSEC2, A…
GO:0045165~cell fate commitment	3.42475	KDM6B, WNT10A, WNT2B, PRDM4, WNT5B, ONECUT2, WNT5A, GATA4, GATA3, NR2E1, WNT16, WNT6, BMP2, FGF8, NEUROD4, HEY2, SPRY2, PPARG, SOX8, SOX6, WNT1, WNT3, SOX5
GO:0031410~cytoplasmic vesicle	3.4133	C17ORF75, PIGT, ATP8A1, CALCOCO2, WIPF1, HFE, DYSF, TESK1, CLTA, ARRB1, PKD2L1, AUP1, PKD2, RND2, FNBP1L, RND3, DUSP16, AMOT, ATP7B, GRM4, HYAL1, ARHGDIB, FLOT1, FLOT2, MAN1A1, KIF21B, RAC1, LGALS8, TRIM21, APPL2, WLS, PDGFRB, GABARAPL2, SLC30A9, MYOC, DAPK2, SLC11A2, IGFBP2, APOA1, NUMB, CHMP3, ARHGEF2, TBC1D23, DSC2, GGNBP2, MAPKAP1, KCNA1, OPRL1, CXCR4, AOAH, AMBRA1, CLCN3, KLC1, RHOBTB2, TRAK…
GO:0005782~peroxisomal matrix	3.39737	PHYH, ABCD3, NOS2, EPHX2, HSD17B4, CROT, IDE, BAAT, POMC, GRHPR, PEX7, HMGCL, GNPAT, PRDX5, DAO, SCP2, EHHADH, CAT, AGPS, HAO2, NUDT12
GO:2001237~negative regulation of extrinsic apoptotic signaling pathway	3.37235	YAP1, ACVR1, CFLAR, PARK7, IGF1, THBS1, TGFBR1, BMP4, IL4, LGALS3, GCLC, RPS6KB1, RB1CC1, RIPK1, BIRC6, GCLM, ZMYND11
GO:0043235~receptor complex	3.36792	CNTFR, VIPR1, CSF3R, AMHR2, FLT3, ITGB4, FLT4, GPR63, PKD2L1, GHR, LEPR, IL12B, CD36, ITGB6, EPHB2, IL13RA2, PDGFRB, ACVR1, PDGFRA, CUBN, EPHA4, CR2, EPHA7, MUSK, IL11RA, ITGA3, INSRR, LIFR, PRLR, TGFBR1, GFRA4, GPRC5A, SLTM, PPARG, GPRC5D, IL6ST, TLR4, TLR2, ENG, NOTCH2, RAMP3, LRP1, ITPR2, ACVR1B, ACVR1C, NT5DC3, RIPK1, KLRC1, VDR, NR1H4, NR1H3, ACVR2B, ACVR2A, PEX5L, P2RX3, PTPRA, CAPRIN2, KLR…
GO:0009749~response to glucose	3.34146	PFKFB2, CDKN1B, GIPR, THBS1, ACVR1C, PTK2B, SLC37A4, EIF2B1, GLUL, NKX2-2, ZBED3, EGR1, EIF2B4, EIF2B2, BAD, HNF1B, HNF1A, ACVR2B, NR0B2, GPAM, RPS6KB1, FKBP1B, SARM1, TXNIP, GPLD1, PPARD
GO:0007568~aging	3.33667	BECN1, CALCA, ATP8A2, RPN2, OGG1, HTRA2, FOXO3, MPO, ADRA1A, CX3CL1, PPP1R9B, LOXL2, CASP9, EDNRB, CNR1, NPY, SCAP, BAK1, PCK1, CTSC, PITX3, IL10, PDGFRB, KL, IGFBP5, APAF1, TGFB3, ARG1, SERPINF1, IGFBP2, MBD2, DNMT3A, GLRX2, TNFRSF1B, KMO, EIF2S1, AGT, GCLC, DNMBP, COL4A2, RPS6KB1, GJB6, CAT, GCLM, NFE2L2
GO:0000976~transcription regulatory region sequence-specific DNA binding	3.31781	CREBZF, RNF10, CALCOCO1, THRA, ARID4A, SIX1, HOXC13, BRCA1, AHR, GLI1, ETS1, ELK1, SOX6, SOX4, SOX5, CDK5RAP2, MEN1, TBP, MSX2, TFEB, PAX6, HNF1A, PROX1, PIAS1, OVOL2, SFPQ, NR5A2, DMTF1, PAX8, IRF3, IRF4, ZNF639, IRF1, CRY2, HAND1, TFAM, PPARG, IRF6, ATF6, YAP1, HDAC5, DLX2, GATA4, GATA3, FOXO3, GLIS2, RBBP5, TFAP2A, EGR1, ZNF263, EGR2, NFYA, CDX1, NFYB, NR1H4, NR1H3, NR1D1, GRHL1, POU2F2, KLF4,…
GO:0071260~cellular response to mechanical stimulus	3.31185	SLC2A1, ATP1A2, MAPK8, CASP5, CASP1, TNFRSF8, BAK1, SOX9, SLC38A2, KCNJ2, CASP8AP2, IL33, TNFSF14, GADD45A, BAD, TNFRSF10B, NFKB1, AGT, COL1A1, GCLC, IRF1, IL1B, FAS, LTBR, TLR4, MAP3K14, PLEC, ENG
GO:0009615~response to virus	3.30638	CREBZF, ODC1, CXCR4, GATA3, AUP1, DDX60, CLU, IFIT3, IFIT2, OASL, IFIH1, RPS15A, CCL8, HYAL1, STMN1, DHX58, AP1S1, ITGB6, TRIM22, IVNS1ABP, BATF3, RSAD2, IFNGR1, IFI44, NMI, GTF2F1, DCLK1, FGR, ACTA2, CXCL12, IFNG, OAS2, NPC2, OAS3, TNFSF4, LAMTOR5
GO:0031965~nuclear membrane	3.2844	CUEDC2, NUP107, CCNI, PHF20, MRPS14, ITGB4, MPL, NRM, CASC3, TMEM53, TMEM97, ADRA1A, LMNB1, GLE1, INSL6, EDNRB, CCND2, SUMO1, SCRN1, CCND1, RBMX2, RB1CC1, MLX, SPIN1, EPC1, HOXA7, PTGDS, TMPO, IL15RA, NUP210, TEX2, UTP18, GTPBP4, GCHFR, DNAJC1, TBC1D20, NUP98, GAPDH, KPNB1, PAFAH1B1, ANKRD17, GTF3C3, ZBTB1, DNAJB2, SDCBP, BRIP1, BCL2L10, SPAST, SULT1E1, NUP85, ALOX5, CLCA2, CEPT1, RAP1GAP2, TOR1A…
GO:0001822~kidney development	3.24395	PLXND1, ODC1, LRP4, SIX1, TCF21, GATA3, PKD1, CASP9, CYP26B1, CNTRL, NPHP3, HMGCS2, STRA6, TFAP2A, TFAP2B, KCNJ8, APAF1, WFS1, SERPINF1, C1GALT1, WNT5A, HNF1B, AP2B1, PROX1, SULF1, ACVR2B, TGFBR1, BICC1, AGT, VEGFA, BMP4, IFT20, IFT88, CENPF, PAX8, SNX17, PTK7, LHX1
GO:0016887~ATPase activity	3.22768	ATP8A2, ATP8A1, SMC3, SMC4, SMC2, CCT6B, DHX58, KIF21B, ATP6V1G1, AQR, DDX11, RECQL, DDX10, WRNIP1, DHX40, DDX39A, YME1L1, KIF20A, CFTR, ABCG2, ATP6V1A, DDX6, IQCA1, DDX5, DHX9, ABCB4, ABCB5, NTPCR, DDX60, DHX30, ORC4, BRIP1, SPAST, HSPH1, DHX34, FIGNL1, MORC2, MDN1, HSPA9, ABCA2, TRAP1, HSPA8, TOR1A, HSPA2, TOR1B, KIF18A, ABCD4, ABCD3, MCM8, KIF14, CHD6, CHD5, KIF12, CHD4, ABCC10, ABCC11, KIF17,…
GO:0001649~osteoblast differentiation	3.19243	DHX9, CCDC47, FHL2, HSD17B4, TWIST1, RRBP1, GLI1, GLI3, MRC2, UFL1, SYNCRIP, FIGNL1, CCL3, SPP1, SOX8, AMELX, MEF2D, MAP2K6, GDF10, WWTR1, MSX2, IGFBP5, MYOC, HSPE1, MAPK14, SMAD5, GTPBP4, RUNX2, BMP4, COL1A1, BMP2, VCAN, CYP24A1, MYBBP1A, LOX, CAT, ITGA11, SNAI1, SNAI2, BMPR1A
GO:0051726~regulation of cell cycle	3.18704	BTG4, CDKN1B, CCNI, BRCA1, FOXM1, PKD2, PKD1, PPP1R9B, ING4, STK11, EPC1, KAT7, EPC2, MYOG, NUP214, CDKL3, CDKL5, ESX1, ACTL6A, ACTR8, MASTL, TGFBR1, UCHL5, OVOL2, KAT2B, KAT2A, TFDP2, MORF4L2, IRF1, MADD, BIRC2, BIRC3, INO80B, BEX2, INO80D, PRDM11, TBRG4, PPM1G, MBTD1, PLAGL1, FIGNL1, E2F2, BRD8, BAK1, E2F5, SKIL, MAP2K6, RBM38, CDK18, HSPA8, DR1, GADD45A, DAB2IP, CABLES1, DHCR24, PUM1, CDK9, PE…
GO:0001221~transcription cofactor binding	3.16524	CBX3, LMO2, NR1H4, CHD6, HMGA1, TWIST1, HNF1B, CHD4, PAX6, FOXO3, NR5A1, CREB3, NR5A2, MYC, HAND1, PPARG, NFE2L2
GO:0048821~erythrocyte development	3.11297	MED1, ABCB10, ALAS1, BCL6, SRF, RPS6, SLC11A2, ARID4A, RHAG, SLC4A1, NCKAP1L, SH2B3
GO:0007049~cell cycle	3.10941	MDC1, STEAP3, CCNH, MCM8, TUSC2, CCDC124, CEP164, HJURP, BCCIP, CLTA, BRCA1, AHR, NR3C1, SMC4, RCBTB1, PDCD2L, CDC73, SMC2, ING4, INSL6, RGS2, SENP5, RASSF4, RB1CC1, RPS6KA1, CNTRL, KIF13A, PIM1, NEK1, MAP3K8, LZTS2, TRIM21, APPL2, LRRCC1, MYOG, BORA, DUSP1, USP44, USP2, LIG3, ACTR8, TERF2, MLF1, PARD3B, THAP1, PTP4A1, KAT2B, DMTF1, TFDP2, MCM3, TXNIP, BIRC6, ARHGEF2, ZMYND11, ARL8B, PAFAH1B1, AV…
GO:0051897~positive regulation of protein kinase B signaling	3.10633	SEMA5A, CSF3, FLT3, IL26, PARK7, CX3CL1, C1QBP, TNFSF11, CCR7, SOX9, PDGFRB, PDGFRA, PCID2, IGFBP5, MYOC, MUSK, UNC5B, HGF, WNT16, F3, TGFBR1, DCN, FGR, PIK3CA, SLTM, CHI3L1, IAPP, ITGB1BP1, HCST, HBEGF, ENG, BECN1, RAMP3, GATA3, TXN, NTS, CBL, THBS1, RTN4, CALCR, CCL3, EXTL3, CCL21, F10, FN1, IGF1, AGT, VEGFA, P2RX4, LIN28A, SPRY2, PTPN6, TEK
GO:0050796~regulation of insulin secretion	3.08929	TFAP2B, SNAP25, CPT1A, NOS2, GIPR, ICA1, GCG, TCIRG1, SYT7, GCK, PER2, IL6, PPP3CB, IFNG, MTNR1B, CNR1, IL1B, ALOX5, CLOCK
GO:0007267~cell-cell signaling	3.08893	SEMA5A, CXCL6, TNFAIP6, IL26, FASLG, ADRA1A, NUDT3, CX3CL1, PANX1, GJA3, STAB1, TNFSF10, GJA8, TSHB, INSL4, FCRL2, FGFBP1, FGFBP2, EDN3, ADAM10, PGF, EREG, IL1B, ANGPTL2, IAPP, CRB1, CALCA, SEMA3B, GATA4, EFNB2, EFNB3, CCL8, CCL7, GPNMB, GJA10, CCL3, WNT1, TAC1, CCL18, TNFSF18, CCL21, CD70, CCL20, PCDH8, IL36G, SEMA4F, LNPEP, GDF5, AGT, IL2, POMC, BMP2, GHRH, LHX1, GJB6, TNFSF9, NMUR2, TNFSF8, TE…
GO:0003723~RNA binding	3.08608	DMGDH, TCERG1, RPL5, TES, RPL34, RTCA, FCF1, THUMPD3, C4BPA, HNRNPR, RRP8, IFIT3, ALKBH8, IFIT2, RRP9, ENDOU, LGALS3, SNRPD2, TRIM25, RPL35, TRIM21, RPS12, SEC63, AQR, RPL23, RPL22, RC3H1, DDX10, WDR75, MIF4GD, GTPBP4, SRRM1, DHX40, DDX39A, XRN1, SUB1, UNC50, RPL24, CCDC86, TFAM, NUP98, PFN1, RPL28, EIF1B, DHX9, STXBP1, TXN, RTF1, MRPL15, FXR1, DHX30, DHX34, PRDX1, ERI3, GAR1, LTA4H, PPARGC1A, SP…
GO:0071363~cellular response to growth factor stimulus	3.07535	MYOG, STAT5A, OPRD1, ACVR1, DDC, AMHR2, HTRA2, TWIST1, KLF4, ACVR1B, TNFRSF1B, THBS1, ACVR2B, TGFBR1, ACVR2A, SLC4A7, ACVR1C, RPS6KB1, CAT, MDM2, RIPK1, MAP2K5, BMPR1A
GO:0005929~cilium	3.06931	INVS, PKD2, TXNDC15, PKD1, KIF17, GLI3, TBC1D30, PRLHR, BBS9, IFT57, PDGFRA, ANXA1, MYOC, DLEC1, NME5, DYNLL2, WDR35, MLF1, IFT88, CATSPERB, IFT43, IFT81, RAB34, IFT46, NOTCH2, CEP104, STOML3, DNAH7, ARL6, DNAH8, DNAH5, USH1C, TUBD1, GPR83, TULP1, CBL, ANKMY2, CALCR, TTC21B, KISS1R, NPHP3, VHL, PROM1, DNAI1, NEK4, CSNK1A1, USP9X, ODF2, LCA5, FUZ, FHDC1, TBX3, IFT20, TTLL7, AHI1, TTLL5, TTLL4, TTL…
GO:0050821~protein stabilization	3.06452	RPL5, CCNH, MCM8, PARK7, CLU, UXT, SUMO1, LAMP2, CHORDC1, PIM1, ZNF207, FLOT1, FLOT2, MFSD1, SOX4, EPHA4, FBXW7, RPL23, USP2, COG3, APOA1, GTPBP4, TYROBP, CREB1, PEX6, TCP1, DSG1, IFT46, PFN1, CRYAB, GAPDH, DSC3, STX12, GRN, STXBP1, WIZ, CREBL2, RPAP3, RTN4, NAPG, NCLN, BAG2, PDCD10, BAG1, DVL1, CDC37L1, VHL, CCT7, PPARGC1A, TSPAN1, CCT4, ZBED3, CD74, UBE2B, WFS1, USP9X, USP9Y, PTGES3, IGF1, PDCL…
GO:0070374~positive regulation of ERK1 and ERK2 cascade	3.06452	IL26, FLT4, HTR2B, ARRB1, PTPN22, FGF1, ADRA1A, CX3CL1, DSTYK, FGF8, GLIPR2, CCR7, CD36, HAVCR2, PDGFRB, PDGFRA, CASR, FBXW7, OPRM1, ACTA2, IL1A, CHI3L1, RAPGEF2, IAPP, TLR4, CD44, NOTCH2, RAMP3, C5AR2, GATA4, DNAJC27, GNAI2, RAP1A, CALCR, CCL8, CCL7, GPNMB, NPY, CCL3, PTK2B, CCL2, CCL1, CCL18, FGF23, SLAMF1, CD74, CCL21, CCL20, GPR55, GCG, CFLAR, IGF1, HCRTR1, VEGFA, BMP4, MARCO, BMP2, CD4, MFAP…
GO:0005802~trans-Golgi network	3.06404	PI4K2B, SNAP25, C17ORF75, ATP8A1, PLOD3, GCC2, PIK3C2A, PCSK4, CCDC91, ATP7B, SMPD4, SLC39A9, CDH1, OSBP, LAMP2, GOLGA1, RAC1, WLS, POSTN, SLC11A2, OCRL, RAB32, MS4A6A, TRAPPC6A, VAMP7, RAB38, BIRC6, TBC1D23, LAP3, VAMP4, OPTN, CHST3, BECN1, GRN, ARL1, ATP2C1, GGA3, MLANA, STX6, INPP5K, ARFGEF2, SLC10A7, GPR108, YIPF4, GBF1, M6PR, AP4B1, SORL1, TJAP1, WDR11, GOLPH3, RAB14, SYT11
GO:0007268~chemical synaptic transmission	3.06308	SNAP25, CHRM3, KCNC4, HTR2B, DBH, GLS, GABRR2, GRM4, GRM6, RPS6KA1, SLC12A7, PRKCG, UNC13C, CHRNB4, HTR3C, GABRG2, SYN1, SYPL1, MTNR1B, PAFAH1B1, GRIA2, CHRNA2, KCNA1, SLC1A1, SLC1A2, NRXN2, CACNA1G, SDCBP, CHRND, SV2C, HRH2, NPY, CHRNE, HRH4, KCNMB4, ASIC2, TAC1, MPP2, GABBR2, GABRA1, SLC12A4, DTNA, SLC12A5, KCNIP2, GABRA4, PCDH8, GABRA3, GAD2, HTR1B, PCDHB14, PCDHB10, HCRTR2, HCRTR1, GLRB, PCDH…
GO:0008022~protein C-terminus binding	3.02552	MDC1, GPSM2, CALCOCO1, NUMA1, CITED1, NCF2, TESK1, TNFAIP3, PPP1R9B, CDC20, COIL, TRIM3, CEP250, VPS36, DBNL, LMO7, TNNI3K, OPRM1, MIF4GD, TERF2, SDCBP2, HPCAL4, EML2, PEX6, NCL, PPARG, IFT46, OPTN, YAP1, SPTBN5, PRKAA1, PCNA, VPS4B, VPS4A, OPRL1, SDCBP, ATXN1, PDZD11, PTK2B, PCGF1, MPDZ, SASH1, PEX16, ZBTB16, VTA1, FN1, PRRC2C, PEX12, CENPF, CDK7, TFCP2, SNX17, DLG4, ERCC1, ID1, SDC1
GO:0042995~cell projection	3.0088	TRIO, ATP8A2, AVIL, DENND1A, PKD2, RND2, RND3, CX3CL1, SH3PXD2A, MDK, FFAR2, THSD7A, RAC1, TNS3, SH3GL2, TPTE2, DBNL, PLAUR, SLC6A11, ASPN, FCHSD2, BIN2, RHOU, CD44, VCL, TLR2, SPTBN5, NRXN3, ATP1A4, MRI1, NRXN2, ATP1A2, TULP1, ACTR3B, RTN4, RHOBTB2, ODF2L, SCIN, SPP1, OTOF, LPXN, PLCG1, RAB11FIP2, IMPG1, SPTBN1, CCT4, VASP, ODF2, CEP350, RDX, FUZ, COQ6, SYT7, TRIP10, NOX1
GO:0000398~mRNA splicing, via spliceosome	3.00368	PPWD1, WDR83, CWC25, HNRNPR, CASC3, PRPF19, EFTUD2, SYNCRIP, SNRPD2, RBMX2, DHX15, BCAS2, CTNNBL1, RBM5, RBM6, RBM17, IK, AQR, NCBP1, NCBP2, RBM19, PRPF40B, PRPF4B, SRRM1, GCFC2, PRPF4, DDX39A, SYF2, PRPF3, FRG1, SNRNP27, SRSF4, SRSF6, SNRPC, SRSF7, SNRPB, ZCCHC8, DDX5, SRSF1, WBP4, C9ORF78, RNF113A, TRA2B, RALY, SNRPB2, SF3B1, HSPA8, PPIL1, PRPF38B, PRPF38A, MAGOHB, LSM5, SMU1, HNRNPA2B1, RBM42,…
GO:0032570~response to progesterone	2.99119	YAP1, TGFB3, WBP2, BAD, PTGER2, NR1H3, UBE3A, TACR1, THBS1, DSG1, TXNIP, FOSB, CD38, CSN1S1, NKX2-2, TLR2
GO:0035091~phosphatidylinositol binding	2.97171	NUMA1, ITPR2, SNX11, PIK3C2A, PIK3C2B, SNX4, SNX1, GGA3, SH3PXD2A, RPS6KC1, MCF2L, SNX25, HS1BP3, SBF2, APPL2, MREG, EXOC8, PHF12, SNX21, STAM, PASK, PARD3B, NISCH, ARHGAP33, ARHGAP32, CCDC88A, SH3YL1, SNX19, PITPNM1, SNX17, SNX14, SNX15, ESYT2, SGK1, TLN1, STAM2
GO:0002931~response to ischemia	2.9524	MAP2K3, EGR1, CASR, KCNJ8, ROCK2, NPR3, GPR31, FAIM2, CX3CL1, SLC8A2, PER2, CASP9, PANX1, P2RX4, MYB, PPIF, PTK2B, CPEB3, SOS1, CPEB2, BVES, MAP2K6, NFE2L2, CPEB4
GO:0042593~glucose homeostasis	2.94661	PRKAA1, RABGAP1, PRCP, DBH, PARK7, ADIPOR2, STK11, CNR1, ALOX5, PDK4, LEPR, INPP5K, FFAR2, FFAR1, SLC37A4, PCK1, SOX4, APPL2, PDK2, TFAP2B, IGFBP5, NCOA5, WFS1, BAD, RPS6, GCG, PAX6, HNF1A, GCK, POMC, MLXIPL, KLF7, IL6, MTNR1B, TRPV4, CRY2, CRY1, PPARG
GO:0030374~ligand-dependent nuclear receptor transcription coactivator activity	2.93925	MED1, ENY2, CALCOCO1, SLC30A9, KDM4C, KDM1A, NCOA3, USP22, HMGA1, MED4, ETS1, TRERF1, SCAF1, ELK1, WDR77, CNOT6, MED24, MED13, ZMIZ1, ZMIZ2, PKN1, BRD8, PPARGC1A
GO:0006281~DNA repair	2.92731	MDC1, OGG1, UBE2D3, CEP164, BCCIP, TTF2, BRCA1, PARK7, FOXM1, SMC3, PRPF19, INSL6, UFL1, SUMO1, KAT7, EPC2, FBXO6, POLK, MEN1, RFC5, UPF1, RFC3, RFC1, FBXW7, DDX11, USP45, ACTL6A, RECQL, REV1, HUS1, LIG3, ACTR8, TEX15, UCHL5, DDB2, MSH6, RAD51C, NSMCE4A, MSH3, MORF4L2, TIMELESS, INO80B, INO80D, PNKP, BOD1L1, IGHMBP2, XPA, ZBTB1, PDS5A, RAD51AP1, BRIP1, RNF113A, RECQL5, POLD2, MUTYH, ZRANB3, UBE2B…
GO:1990830~cellular response to leukemia inhibitory factor	2.89195	ABCD4, KDM5B, KDM3A, NRP2, DTX1, MRPL15, SRM, INSL6, BCLAF1, PDCD10, RNF138, SPOCK2, ADAM23, TNFSF11, TRIM25, LRAT, JARID2, TLE4, NFYB, PAX6, TEX14, CACYBP, KLF4, WDR35, BSPRY, CREB1, NR5A2, CTH, NCL, SPRY2, PADI2, SLC25A5, GCLM, SRSF7
GO:0033189~response to vitamin A	2.87226	CYP26B1, ARG1, RBP1, DNMT3A, CAT, GATA4, LRAT, PPARG, LIPA, TSHB, PPARD
GO:0032880~regulation of protein localization	2.86131	KDM1A, MYCBP2, VPS4A, TESK1, SIX1, DNAJB2, UFL1, MAPK8, SUMO1, TRIM5, DVL1, STX6, TRIM25, VHL, TRIM21, TRIM22, TRIM67, BORA, MMD, FBXW7, SWAP70, WNT5A, MMD2, RAB14, AAK1, RAB9A, TRIM14, PLEKHM2, B9D1, CAMK1, TRIM38
GO:0043524~negative regulation of neuron apoptotic process	2.85743	BARHL1, CNTFR, GRN, SET, CITED1, PLXND1, GBE1, STXBP1, SLC1A1, KIF14, AGAP2, SIX1, HTRA2, FAIM2, AMBRA1, PARK7, CLU, FGF8, CCND1, CHL1, MDK, PTK2B, CCL2, PPARGC1A, IL10, PRKCG, TFAP2B, TFAP2D, TGFB3, WFS1, UNC5B, VSTM2L, NGF, SOD2, GDF5, GCLC, PIK3CA, MTNR1B, KRAS, STAMBP, CPEB3, GCLM, IL6ST, CPEB2, NES, CRLF1, CPEB4
GO:0030324~lung development	2.84364	EPAS1, LOXL3, FGF1, GLI1, ELK1, LIPA, CLCN2, GLI3, HSD11B1, NPHP3, HES1, HMGCS2, STRA6, NKX2-8, PDGFRA, ITGA3, FBXW7, ARG1, WNT5A, PROX1, TBX4, ACVR2B, VEGFA, LHX3, LOX, TIMELESS, CHI3L1, BMPR1A
GO:0001889~liver development	2.84364	ATF2, ONECUT2, PKD2, ELK1, PKD1, NAGLU, HLX, MAN2A1, RB1CC1, FPGS, HES1, HMGCS2, ACADM, JARID2, CDK5RAP3, SEC63, NKX2-8, MED1, ARG1, HGF, HNF1B, HNF1A, PROX1, SOD2, BAAT, CIT, SLTM, PIK3CA
GO:0045202~synapse	2.83948	CHRM3, RPL34, NR3C1, ARR3, CLU, SLC8A2, GLS, GNAT2, FRRS1L, ADORA3, DPYSL3, RPS6KA1, RGS8, SLC12A7, UNC13C, CHRNB4, MUSK, RPL23, MYO7A, SRCIN1, GABRG2, MAPK8IP1, SLC5A7, BCAN, SLC9A5, OLFM3, XRN1, MTNR1B, RPL24, PLAA, RPL28, OBSL1, ARL8B, RTN3, NRN1, CHRNA2, SLC1A4, LIN7A, CORO1C, CACNA1G, SDCBP, HRH2, DVL1, HRH4, KCNMB4, TAC1, ASIC1, PACSIN1, SYT4, DTNA, TOR1A, HTR1B, EIF2S2, EIF2S1, SYT7, QKI, …
GO:0006468~protein phosphorylation	2.82485	AMHR2, NRK, STK11, AKT3, RPS6KA1, PDK4, PIM1, NEK1, MAP3K8, NEK2, NEK3, MAP3K9, EPHB2, PDK2, ACVR1, PRKCG, CDKL3, EPHA4, EPHA7, CDKL5, DAPK2, WNT5A, MATK, HUS1, ADAM10, PRPF4B, VRK2, TNNI3K, ATG14, PASK, RUNX3, ERN2, PRKD3, TSSK6, RAF1, CSNK1G2, BLK, CALCA, WNK4, DGUOK, STK35, GRK4, IRAK2, GRK7, STK38, MARK4, ST3GAL1, MARK1, SRPK2, CDK18, SRMS, NEK4, NEK6, SMAD5, DCLK1, CDK9, CDK8, BMP2, CDK7, PT…
GO:0032760~positive regulation of tumor necrosis factor production	2.81657	SASH3, DHX9, TWIST1, SELENOK, THBS1, CLU, IFIH1, CCL3, IL12B, TNFRSF8, RIPK1, CD36, EPHB2, CCR2, HAVCR2, ARFGEF2, IL33, IFNGR1, ABCC8, WNT5A, MMP8, CD2, IL1A, IL6, TYROBP, IFNG, FRMD8, OAS2, IL23A, OAS3, ARHGEF2, TLR4, IL17A, TLR2
GO:0001934~positive regulation of protein phosphorylation	2.81285	ATF2, CDKN1B, FLT4, TESK1, ARRB1, FGF1, FGF6, CCND3, FGF8, EDNRB, CCND2, CCND1, RB1CC1, FLOT1, LEPR, SOX9, RAC1, MAP2K3, RALBP1, EPHA7, MUSK, HGF, PLAUR, ATG14, MOB3B, PGF, RAP2A, IFNG, IL1B, FAM20A, RAF1, ENG, ROCK2, PIK3R3, CDCA8, PRR5L, CAMKK2, FXR1, C3, GPNMB, DVL1, DVL2, RIPK1, WNT1, FGF23, MAP2K6, CD74, ODAM, RARRES2, HSPA2, ACVR2A, VEGFA, BMP4, MOB1A, MARCO, BMP2, CD4, CD6, FAS, KRAS, TEK
GO:0001701~in utero embryonic development	2.8127	ATF2, ZFAND5, PLOD3, PKD1, GLI3, AMOT, SH3PXD2A, ZMIZ1, MYC, MYO18B, SOX8, ACVR1, PDGFRA, EMX1, PRMT1, NSUN2, ADAM10, OCRL, TERF2, TGFBR1, SLC5A7, KAT2A, ALS2, SYF2, NSRP1, DBN1, DSC3, NOTCH2, RNASEH2B, TWIST1, GATA3, ACVR1B, GNA13, EPB41L5, C5, FUT8, CCNB1, UNK, C6, MAN2A1, RDH10, INPP5K, RBBP6, PLCG1, STIL, UBE2B, TGFB3, KIDINS220, EIF2S2, TBX3, VEGFA, BMP2, NMT1, CCM2, APBA1, B9D1, APBA3, APBA…
GO:0007601~visual perception	2.8127	PRR4, CLIC5, RAX, ARRB1, NR2E1, LAMC1, ARR3, NR2E3, GABRR2, EFEMP1, GJA3, GNAT2, OPA3, BBS9, LRAT, GNAT1, RGS9, MKKS, WDR36, PAX6, MYO7A, RABGGTB, EML2, MIP, RBP3, SFRP5, ATF6, GUCY2D, ARL6, EPAS1, CRYBA1, PRH2, TULP1, PDC, CRYZ, TRPM1, GRK7, RDH10, CDH23, PDE6B, PDE6A, NDP, IMPG1, BBS2, OPN4, RCVRN, WFS1, EYA4, HPS1, POU6F2, OPN5, VAX2, RPE65, COL1A1, CRYGD, GLRB, PRPH2, PDCL, VSX2
GO:0030335~positive regulation of cell migration	2.80776	SEMA5A, ONECUT2, ATP8A1, TNFAIP6, FLT4, GLI1, FGF1, PREX1, PLAU, MDK, EPHB2, PDGFRB, ACVR1, PDGFRA, EPHA4, PCID2, MMP7, WNT5B, MYOC, HGF, SEMA6D, ADAM10, F3, TGFBR1, FGR, PTP4A1, CREB3, IL1B, RUFY3, ANGPTL3, NUMB, HBEGF, CD274, GRN, ROCK2, SEMA3B, SEMA3G, CXCR4, PIK3R3, TWIST1, SEMA3F, THBS1, GNAI2, SDCBP, CCL7, GPNMB, PDCD10, CCL3, PTK2B, CGA, SPAG9, F10, ARHGEF39, RDX, SEMA4F, ELP3, IGF1, SOD2,…
GO:0030054~cell junction	2.80673	TES, ITGB4, ATN1, SLC8A2, AMOT, CDH6, DSTYK, SH3PXD2A, CDH1, OSBP, ITGB6, BVES, HAVCR2, CDK5RAP2, CEP68, PDGFRA, PLEKHG6, GTF2F1, PARD3B, DDB2, CLDN11, RAD51C, BIN2, LRRC7, RUFY3, DPEP1, RAPGEF2, IRF6, LCP1, DSC3, RAI14, YAP1, SPTBN5, KCNA1, CXCR4, SLC7A2, RTN4, ARHGAP21, RAP1A, SCIN, FLRT3, RAB23, CLCA2, PAK6, TSPAN1, SPTBN1, MPP2, DTNA, NCAPH2, SAMD4A, SLC16A10, P2RX4, DNMBP, DLG4, GJB6, CCDC88…
GO:0004672~protein kinase activity	2.80053	TESK1, STK11, CCND1, AKT3, RPS6KA1, STK16, PDK4, TRIM24, NEK1, MAP3K8, NEK2, NEK3, MAP3K9, MAP3K7, PDK2, ACVR1, PRKCG, MAP2K3, PDGFRA, CDKL3, EPHA4, CDKL5, MAP2K2, DAPK2, PRPF4B, MMD2, VRK2, TNNI3K, PASK, NRBP1, TSSK6, RAF1, CSNK1G2, NPRL2, WNK4, STK35, GRK4, IRAK2, GRK7, RIPK1, MARK4, MAP2K5, MAP2K6, SRPK2, CDK18, NEK9, NEK4, NEK6, DCLK1, CDK9, CLK1, CDK8, CDK7, ADCK2, PTK7, CDK4, STK25, CDK2, A…
GO:0042910~xenobiotic transporter activity	2.79465	ABCC3, ABCC4, RALBP1, ABCC2, SLC31A1, ABCC5, SLC22A2, ABCB4, SLC2A1, SLC22A18, SLC18A1, SLC17A3, ABCG2
GO:0031625~ubiquitin protein ligase binding	2.77947	YWHAE, RPL5, CDKN1B, UBE2D3, FAF2, ARRB1, PTPN22, CASC3, BRCA1, AUP1, CLU, TUBA1B, SUMO1, CASP10, SLC22A18, DBT, MAP3K7, GABARAPL2, PACRG, TPI1, FBXW7, RPL23, USP2, PAX6, CACYBP, TNFRSF1B, TGFBR1, SCAMP3, PIAS1, PRKAR1A, TCP1, UQCRC1, TXNIP, SLC25A5, EIF4E2, ATF6, BLZF1, VCL, CUL9, BECN1, RALA, CUL3, CUL2, DERL1, RNF8, CXCR4, DTX1, PRR5L, AMBRA1, ACVR1B, TANK, HSPBP1, RTN4, DNAJB2, BAG2, PRKAR2B,…
GO:0019221~cytokine-mediated signaling pathway	2.77614	CNTFR, CSF3, CSF3R, IFNA6, FLT3, SLC1A1, IL20RA, CBL, IFNA8, CX3CL1, GHR, DUOX1, IL36A, IL36B, IRAK2, LEPR, IL12B, CCL2, TNFSF11, IL13RA2, CCR2, IFNA21, STAT5A, IFNGR1, IL11RA, IL37, STAT1, BAD, IL10RA, IL1R2, IL36G, LIFR, F3, PRLR, EREG, IL1F10, IL1A, IL6, IL5, IL1B, PTPN6, IL6ST, SOS1, CD44, CRLF1, IL9R
GO:0005886~plasma membrane	2.77323	CHIC2, EQTN, C4BPA, TMEM97, C4BPB, FZD10, PREX1, ENDOU, CAPNS1, WLS, TMEM8B, UNC5A, UNC5B, CACNA2D2, FRS3, SLC5A7, SLC5A9, PRKAR1A, SKAP2, TTYH3, ABCB4, ABCB5, IL20RA, LYPD3, SLCO5A1, LY9, C3, EPB41L5, C6, C7, PRKAR2B, C9, PRKAR2A, NPBWR2, KCNMB4, PIP5K1B, ABCA2, GPR12, FN1, LNPEP, ABTB1, PPFIBP1, GRIN3B, TMEM98, TREML2, NMT1, HRG, NOX1, GPR18, KCNC4, LRRC32, PANX1, SMPD2, MMP25, MMP24, DLGAP3, A…
GO:0010595~positive regulation of endothelial cell migration	2.75423	GRN, NRP2, SPARC, ROCK2, FLT4, WNT5A, GATA3, PROX1, FGF1, ETS1, THBS1, AGT, FOXP1, VEGFA, BMP4, SMOC2, RRAS, PTK2B, ITGB1BP1, TEK, RAC1, RIN2, SASH1, GPLD1
GO:0008083~growth factor activity	2.75103	CSF3, REG1A, NENF, FGF1, FGF6, ENDOU, EFEMP1, FGF8, MDK, IL12B, IL10, HGF, NGF, DKK1, PGF, EREG, RABEP1, ANGPTL3, HBEGF, GRN, CSH1, THBS4, TYMP, AMELX, FGF23, GDF10, GDF11, PSPN, TGFB3, BMP8B, IGF1, GDF5, AGT, IL2, BMP5, VEGFA, GH2, BMP4, IL4, BMP2, IL6, IL5, CXCL12, ARTN, OGN, CSPG5, INHA, FGF12, LACRT
GO:0042542~response to hydrogen peroxide	2.75026	PDGFRB, STAT1, BAD, UBE3A, GLRX2, SOD2, APTX, COL1A1, PDCD10, STK25, FKBP1B, CAT, TXNIP, PTK2B, SDC1, FYN, BAK1, CRYAB
GO:0008559~xenobiotic-transporting ATPase activity	2.74324	ABCC3, ABCC4, RALBP1, ABCC2, ABCC5, ABCB5, ABCC10, ABCC11, ABCG2
GO:0001525~angiogenesis	2.72994	PANK2, NRP2, PLXND1, FLT4, SERPINE1, ITGA2B, STAB2, NR2E1, HIF3A, FGF1, MEOX2, AMOT, ELK3, FGF6, LEPR, THSD7A, EPHB2, HOXA7, GLUL, HTATIP2, PDGFRB, VAV3, MED1, UNC5B, GAB1, VEZF1, EREG, OVOL2, COL4A2, PIK3CA, NCL, RHOJ, HAND1, APLNR, ANGPTL3, HOXB3, MMP19, EPAS1, VPS4B, SH2D2A, NPR3, NRXN3, TYMP, CCL8, CALD1, PDCD10, KRIT1, CCL2, VHL, NDP, SRPK2, SLC31A1, CD160, C1GALT1, DAB2IP, FN1, MAPK14, TBX4…
GO:0030521~androgen receptor signaling pathway	2.72115	DDX5, KDM3A, CST11, KDM4C, RNF14, ZMIZ1, SCGB2A1, PMEPA1, SCGB2A2, UBE3A, FKBP4, ARID1A
GO:0032355~response to estradiol	2.71548	PTGFR, CDKN1B, PCNA, STXBP1, OGG1, OPRL1, ENO2, CYP19A1, SLC6A4, GHR, SOCS2, CASP9, CCND1, MYC, CD38, CSN1S1, PDGFRB, STAT5A, GHSR, POSTN, ANXA1, BAD, IGFBP2, MBD2, DNMT3A, TACR1, AGT, COL1A1, CAT, TXNIP, CRYAB, EZH2
GO:0007417~central nervous system development	2.71106	TRIO, ATN1, ADAM22, SLC2A1, MSI1, HAPLN2, GLIS2, SOX3, DHX30, SCIN, ADAM23, SOX6, JARID2, ASIC2, ARSB, SPTBN1, SH3GL2, CHST8, EMX1, EIF2B2, PSPN, CNTN6, ZBTB16, SPINK6, SPINK5, POU6F2, VPS13B, WWP1, PAX6, ELP3, VAX2, HPCAL4, TBX3, DCLK1, BCAN, AHI1, VCAN, ALDH5A1, PAX8, ID3, NMUR2, NES, NEUROG3
GO:0035556~intracellular signal transduction	2.70213	DGKB, CD80, NRK, CBLB, PREX1, RASSF5, AKT3, RPS6KA1, STMN1, RGS9, TNS3, PRKCG, UNC13C, WSB1, CISH, IGFBP5, DAPK2, PASK, LAX1, SDCBP2, NRBP1, DEPDC1B, TYROBP, MAPKAPK3, PRKD3, PRKAR1A, TSSK6, RAF1, BLK, NOTCH2, WNK4, RASAL1, SOCS2, SDCBP, IRAK2, PRKAR2B, PRKAR2A, DVL1, STK38, DVL2, RIPK1, PLCG1, ECT2, MARK4, MARK1, SRPK2, PRPF38B, ARHGAP29, CORO2A, DCLK1, NR4A3, DNMBP, PPP1R1A, YWHAE, ITK, PLEK, P…
GO:0000139~Golgi membrane	2.69911	SLC35B3, GALNT12, PI4K2B, GALNT11, ATP8A2, TRAF3IP3, CHPF, SPPL2B, GALNT18, XYLT2, ZDHHC4, GNPTAB, CHORDC1, OSBP, GOLGA1, AP1S1, SH3GL2, WLS, TRIM23, TPTE2, IL15RA, GABARAPL2, COG6, COG3, COG2, ADAM10, MMD2, TBC1D20, UNC50, ATF6, BLZF1, OPTN, LLGL1, RNF121, ATP6V1A, NOTCH2, RTN3, COPA, UBIAD1, LMAN2L, ARL1, APH1A, ARHGAP21, FUT8, MAN2A1, CHST12, PDCD10, CHST10, ST3GAL4, ST8SIA4, SCAP, ST3GAL5, OT…
GO:0031018~endocrine pancreas development	2.66921	IL6, ANXA1, ONECUT2, GIPR, HNF1B, BAK1, SOX9, HNF1A, SOX4, NEUROG3, FOXA2
GO:0045595~regulation of cell differentiation	2.66329	TFAP2A, APC2, TFAP2B, PLEKHB2, PLEKHB1, KLF4, RUNX3, RUNX2, PTBP3, PTBP1, BCL6, SPOCK2, ST7, TNR, SPRY2, RAF1, BIRC2
GO:0051216~cartilage development	2.66297	FBXW4, BBS2, MKKS, DLX2, PRRX1, SATB2, ZBTB16, WNT5A, BMP8B, GATA3, SULF1, SMAD5, PKD1, BMP5, HYAL1, HOXB3, CHI3L1, IL17F, SOX9, SOX6, CD44, MATN3, SOX5
GO:0000151~ubiquitin ligase complex	2.6599	RNF11, DCUN1D5, RNF14, UBE3D, UBE2D3, DCUN1D4, RNF8, RNF19B, UBR2, BRCA1, FBXO21, RNF2, CAND1, MED10, RNF19A, MED31, FBXO9, FBXW4, MED1, ANKIB1, SMURF2, RANBP9, UBE4A, WWP1, LMO7, ARMC8, MED6, RNF144B, ABTB1, MED24, FBXL3, RBCK1, FBXL5, YPEL5, FBXL4
GO:0016592~mediator complex	2.65264	MED1, CCNC, MED4, MED6, MED28, MED13L, CDK9, MED23, CDK8, BCLAF1, MED24, MED13, CDK4, MED10, MED20, MED31, HAVCR2
GO:0006338~chromatin remodeling	2.63652	KDM5B, PRDM7, KDM5C, NAA40, KDM5D, GTF2B, CHD6, CHD5, CHD4, PRDM2, TTF2, ING4, BCL7A, MYC, DPF1, SCMH1, BCL7B, MYB, DPF2, SOX9, JARID2, MAP3K7, SKP1, KDM6B, PRMT8, PRMT1, NCOA3, ACTL6A, MSL3, PAX6, TBR1, HNF1A, ACTR8, ASH1L, BAZ1B, ARID1A, UCHL5, KAT2B, SFPQ, KAT2A, IRF4, PADI2, HDGFL1, MPND, CLOCK, HDAC5, INO80B, KDM3A, PRKAA1, SMARCD2, KDM3B, INO80D, GTF3C4, HDAC1, SATB2, ZBTB1, PRDM13, BAZ2B, …
GO:0008270~zinc ion binding	2.63172	ADAMDEC1, TES, CBLB, IKZF4, NUDT3, ALKBH8, MT2A, TRIM29, ZMIZ1, ZMIZ2, DPF1, DHX58, CHORDC1, TNFSF10, TRIM24, KAT7, PGLYRP1, TRIM21, TRIM22, TRIM23, PRKCG, RC3H1, THAP1, NEIL3, TRIM14, MT1G, AARS2, MYCBP2, GATA4, GATA3, MBTD1, RNF216, LTA4H, ZRANB3, VAT1, EGR1, CREBBP, PHC2, DTNA, SETDB2, LNPEP, NR1D1, TADA2A, ZZZ3, HRG, ZFAND2A, BRCA1, IDE, ZCCHC17, MMP20, IFIH1, MMP25, ZMYM2, MMP24, MMP27, TRIM…
GO:0043407~negative regulation of MAP kinase activity	2.63046	DUSP1, DAB2IP, HMGCR, LAX1, SORL1, AGT, BMP4, BMP2, RGS2, IL1B, STK38, SPRY2, INPP5K, PTPN6, PPARG, SH2B3, MMACHC, CDK5RAP3
GO:0042129~regulation of T cell proliferation	2.62974	TNFSF18, LGALS3, BCL6, RC3H1, TNFSF9, TNFSF8, RAC1, BID, TNFRSF1B, SOS1
GO:0001944~vasculature development	2.62974	STK11, CALCA, PIK3CA, FBXW7, FLT4, ZFAND5, APLNR, TCF21, B9D1, ANP32B
GO:0001223~transcription coactivator binding	2.62855	MED1, ZBTB17, CREBBP, EPAS1, STAT1, RPL23, SIX1, GATA3, AHR, HNF1A, TRERF1, MED6, NFKB1, CIT, CDK9, LHX3, TFAM, MAP3K7, PPARD
GO:0005938~cell cortex	2.62323	CLIC5, GPSM2, SNAP25, NUMA1, FGF1, RND2, FNBP1L, ENO2, RND3, FAM110A, LASP1, ARFIP2, RAC1, CYTIP, DBNL, SPINK5, MYO7A, NRBP1, ERMN, PARD3B, CLIP2, KIAA1614, BIN2, NCL, CLIP4, PFN1, CSNK1G2, PAFAH1B1, RAI14, DCTN4, PARD6G, ITPR2, CORO1C, RHOBTB2, MYL12B, PARD6B, SCIN, GRK4, PTK2B, FLNB, ECT2, MYH10, ARHGAP33, ARHGAP32, ANLN, BFSP1, GIPC1, TRIP10, SPIRE1
GO:0001917~photoreceptor inner segment	2.61883	SNAP25, CRB1, RCVRN, ATP8A2, USP45, USH1C, SLC2A1, CIB2, MYO7A, TULP1, ENO2, ARR3, KIF17, PDC, DNM1, EPB41L5, GNAT2, PRPH2, CDH23, CEP250, REEP6, GNAT1, INHA, IMPG1
GO:0006518~peptide metabolic process	2.61011	MIPEP, CPM, NLN, DNPEP, CPXM2, CPD, CPE, AEBP1, CPN1
GO:0006094~gluconeogenesis	2.60649	SDS, TPI1, GOT1, MDH1, GCG, ENO2, ENO3, PER2, KAT2B, KAT2A, LEPR, CRY1, ALDOB, SLC37A4, PCK1, SLC25A12, PPARGC1A, SLC25A11, SLC25A13
GO:0030154~cell differentiation	2.60048	EHF, CPNE5, SERPINE2, WIPF3, SPATA20, BZW2, FGF1, ETS1, SOX21, ELK1, ELK3, CDC20, SOX3, FGF6, RNF114, FGF8, THSD7A, SOX4, ADGB, NKX2-8, MUSK, SEMA6D, FST, SPINK6, SPINK5, DLEC1, PRM3, PGF, EDAR, SPOCD1, SFRP4, SFRP5, RUFY3, RAF1, RAI14, BLK, DLX2, GGNBP2, BEX1, DLX4, SH2D2A, DLX6, ABCB5, ZBTB1, GATA4, CREBL2, RASAL1, GATA3, ABHD5, SPATA6, FXR1, SOHLH2, MORC1, ECT2, FGF23, NKX2-4, NKX2-3, NKX2-2, …
GO:0016567~protein ubiquitination	2.59654	KLHL36, UBE2D3, DCAF8, CBLB, DCAF4, DCAF7, CDC20, RNF115, NUB1, RNF114, RNF19A, CDC27, TRIM24, FBXO3, FBXO6, FBXO5, TRIM21, TRIM22, SKP1, TRIM23, FBXO9, MED1, RNF43, MYLIP, WSB1, CISH, USP5, FBXW7, FBXO2, UBE4A, LMO7, MED6, RNF128, KCTD10, HECW1, TRIM14, RNF121, CUL9, KLHL18, UBA6, CUL3, CUL2, MYCBP2, DTX1, UBR2, KLHL13, DTX4, FBXO44, SOCS2, UBR7, MED31, RNF170, NDP, WWTR1, KLHDC3, UBE2B, SMURF2,…
GO:0005819~spindle	2.59024	INVS, DCUN1D5, NUMA1, DCTN3, CLTA, TTK, PRPF19, NR3C1, CDC20, BCL2L10, SPAST, NUP85, CDC27, NUSAP1, ZNF207, SPIN1, FBXO5, MAP2K5, SPAG8, CBX3, CSNK1A1, CEP350, NSUN2, CBX1, ACOT13, MAD2L1BP, ANXA11, KIF23, TUBG2, EML2, MAD2L2, ATAT1, PTP4A1, CENPF, PSRC1, MAP7D1, TUBGCP3, KIF20A, ARHGEF2, MAD1L1, ARL8B, PAFAH1B1
GO:0019901~protein kinase binding	2.58961	TSKS, ATF2, ERRFI1, TESK1, NR3C1, RGS4, CCND3, CCND2, CCND1, CEP250, FBXO5, GNAT1, TRIM21, SLC12A7, TRIM22, CDK5RAP3, CDK5RAP2, PDGFRB, MAP2K3, IL15RA, CASR, BORA, RPS6, ADAM10, TBR1, VRK2, ACSL3, MAPK8IP2, SRCIN1, LAX1, PRLR, MAPK8IP1, NISCH, CCNY, TRIM14, KIF20A, LLGL1, PFKFB2, MAPKAP1, STXBP1, AGAP2, GATA4, FOXO3, RHOBTB2, CCNB1, FAM83F, PDCD10, MICAL1, DVL1, DVL2, TBC1D14, PLCG1, RAB11FIP2, F…
GO:2000045~regulation of G1/S transition of mitotic cell cycle	2.58952	SMARCD2, CDKN1B, CDKN2C, CCNH, ACTL6A, ECD, KIF14, AMBRA1, ARID1A, PKD1, CDK7, CCND1, BCL7A, ID2, DPF1, BCL7B, DPF2, PTPN6, BID, APPL2
GO:0000079~regulation of cyclin-dependent protein serine/threonine kinase activity	2.58952	CDKN1B, CDKN2C, CCNJ, CCNI, CCNH, GADD45A, BCCIP, GTF2H1, GTPBP4, CCNA1, CCND3, CCNB1, CDK7, CCND2, CCND1, CCNY, CCNG1, CNPPD1, CDK5RAP3, CCNJL
GO:0001540~beta-amyloid binding	2.57363	GRIA2, RAMP3, LRP1, CLU, CALCR, CD36, EPHB2, DLGAP3, APBB3, GRIA3, MSR1, CD74, BCHE, EPHA4, FBXO2, APOA1, MAPK8IP2, SORL1, MARCO, APBA1, IAPP, APBA3, APBA2, CRYAB, PFDN5, TLR4, ITM2B, ITM2C, TLR2
GO:0098685~Schaffer collateral - CA1 synapse	2.57099	RALA, DGKB, SLC1A1, PLG, EFNB2, FBXL20, ADORA3, DVL1, PTK2B, TNR, SLC16A7, FYN, PLCG1, CACNG3, SRGN, MPP2, GHSR, EPHA4, EPHA7, IQSEC2, PCDH8, WNT5A, SYN1, TUBB2B, RAP2A, P2RX3, PTPRA, GIPC1, APBA1, APBA2, PAFAH1B1
GO:0005681~spliceosomal complex	2.5683	DDX5, WBP4, WDR83, HNRNPR, TTF2, C9ORF78, PRPF19, EFTUD2, LGALS3, SNRPD2, RBMX2, TRA2B, PPP1R8, DHX15, SNRPB2, SF3B1, SMNDC1, CTNNBL1, RBM5, BCAS2, IVNS1ABP, HSPA8, RBM17, AQR, CRIPT, ARMC7, MAGOHB, LSM5, PTBP2, SRRM1, PRPF4, SYF2, RHEB, NCL, PRPF3, HNRNPA2B1, BUD13, SNRPC, SNRPB
GO:1905370~serine-type endopeptidase complex	2.56426	C3, COLEC11, PCID2, PROC, CFH, F10, PLAU, PLAUR, HTRA2, MASP2, F3
GO:0016055~Wnt signaling pathway	2.56152	INVS, CALCOCO1, WNT2B, USP34, PKD2, PKD1, CDC73, CCND1, BCL7B, SPIN1, LZTS2, WLS, EPM2A, TLE4, APC2, FBXW4, RNF43, WNT5B, WNT5A, WNT16, SFRP4, CCNY, CSNK1G2, PRKAA1, AMER3, ARL6, CUL3, LRP4, KLHL12, RTF1, WNT6, TNKS2, RNF138, GSC, DVL1, DVL2, NPHP3, NDP, MARK1, ZBED3, WNT10A, ZRANB1, CSNK1A1, MBD2, VAX2, UBAC2, CCDC88A, CCDC88C, CPE, PAF1, STRN, AMOTL2, LGR6
GO:0030036~actin cytoskeleton organization	2.52831	PLEK, TESK1, LDB3, RND3, AMOT, POF1B, PHACTR2, ARFIP2, PHACTR1, THSD7A, RAC1, ARHGEF11, ANXA1, ARHGEF17, INSRR, NISCH, RAP2A, TYROBP, PIK3CA, RHOJ, ITPKA, RHOU, DOCK2, PFN1, PAFAH1B1, KANK1, SPTBN5, ROCK2, SRF, AGAP2, ATP2C1, EHBP1, PRICKLE4, CORO1C, PDLIM1, SDCBP, INPP5K, FLNB, WASF1, SPTBN1, WASF3, VASP, FARP2, STARD13, IQSEC2, IQSEC3, LIMK1, PDE4DIP, PDCL3, EHD2, BCL6, NPHS2, ABI3, PTK7, CAPZA…
GO:0071347~cellular response to interleukin-1	2.50259	TANK, CX3CL1, CCL8, CCL7, HYAL1, MYC, CCL3, CCL2, CCL1, HES1, SOX9, CCL18, PCK1, GBP1, GBP3, ADAMTS7, UPF1, PTGIS, CCL21, CCL20, DAB2IP, RC3H1, NR1D1, KMO, NFKB1, IL17A, CCL26
GO:0072197~ureter morphogenesis	2.49662	BMP4, LHX1, SOX8, GATA3, SOX9, LZTS2
GO:1903573~negative regulation of response to endoplasmic reticulum stress	2.49662	WFS1, ALOX5, LPCAT3, AQP11, NR1H3, CLU
GO:0005149~interleukin-1 receptor binding	2.49186	IL1A, IL1RN, IL36A, IL36B, IL37, IL1B, IL36G, IL36RN, IL1F10
GO:0101005~ubiquitinyl hydrolase activity	2.49186	USP26, USP15, ZRANB1, DESI2, USP9X, USP44, USP9Y, STAMBP, USP30
GO:0050908~detection of light stimulus involved in visual perception	2.48356	CRB1, ATP8A2, GNAT2, GRM6, PRPH2, GJA10, CEP250, TULP1, REEP6, GNAT1, RPE65
GO:0060261~positive regulation of transcription initiation from RNA polymerase II promoter	2.47948	MDC1, MED1, TBP, TAF12, SRF, HNF1B, HNF1A, MED4, MED6, NFKB1, MED28, MED23, ZNHIT1, MED24, MED13, SUB1, ERCC1, MED10, MED20, MED31, TAF8
GO:0004896~cytokine receptor activity	2.46276	CD74, IL15RA, CNTFR, CSF3R, IFNGR1, IL11RA, FLT3, IL10RA, MPL, IL20RA, LIFR, F3, PRLR, GHR, LEPR, IL12B, IL13RA2, IL6ST, CD44, CRLF1, IL9R
GO:0005741~mitochondrial outer membrane	2.44047	ATF2, MTCH1, MTCH2, TRAF3IP3, CISD1, THG1L, UFL1, HINT2, USP30, RAC1, EPHA4, CPT1A, RSAD2, MYOC, ARG1, SLC11A2, TOMM34, ACSL3, KMO, FAM210B, RAB32, TRIM14, MGARP, RAF1, PLEC, MGST1, AMBRA1, FOXO3, BPHL, AGPAT4, AKAP1, CYP27B1, BCL2L10, RHOT1, CNR1, BNIP1, MFN2, BAK1, WASF1, BID, RAB11FIP5, VAT1, WWTR1, BAD, AGK, DNAJC11, RMDN3, DAO, ZNFX1, RPS6KB1, GPAM, HOOK1, SARM1, SPIRE1, KRAS, LPIN1
GO:0051056~regulation of small GTPase mediated signal transduction	2.43954	ARHGAP9, TRIO, FAM13B, RASGRF2, DOCK8, SIPA1L2, AMOT, GNA13, ARHGAP44, PREX1, ARHGAP21, ARHGAP20, MCF2L, ECT2, GARNL3, RAP1GAP2, VAV3, ARHGEF11, PLEKHG3, STARD13, PLEKHG1, PRPF38B, RALBP1, SWAP70, ARHGEF17, PLEKHG6, ARHGAP29, ARAP3, DEF6, ARHGAP32, ARHGAP31, DNMBP, ARHGEF4, RHOU, ARHGEF2, DOCK2
GO:0034774~secretory granule lumen	2.43803	ARHGAP9, PSMD11, CAB39, PSMD14, GRP, MVP, A1BG, DBH, EPX, C3, PSMB7, ACTR1B, CAND1, COMMD9, PRDX4, ALOX5, PSMD3, PSMB1, OSTF1, HSPA8, SERPINB1, DBNL, APAF1, APOA1, GCG, AMPD3, MAPK14, NFKB1, DERA, POMC, FGR, BIN2, CAT, VCL
GO:0045121~membrane raft	2.43412	CBLB, FAIM2, PARK7, ENO2, SLC6A4, EDNRB, PPP2R1B, SGCA, FLOT1, TNR, CD36, GHSR, UNC5A, UNC5B, GAB2, OPRM1, TNFRSF1B, TGFBR1, ZAP70, CD48, SLC25A5, IL6ST, RHOQ, BIRC2, VCL, TLR2, BIRC3, ABCG2, OPRD1, STOML3, STX12, AHNAK, SDC4, ABCB4, SLC1A1, ATP1A4, SLC1A2, CBL, GNAI2, SDCBP, PRKAR2B, CNR1, PTK2B, RIPK1, FYN, SMURF2, ERLIN1, ARID3A, CFLAR, SULF1, SELE, CD2, PIKFYVE, CD4, P2RX3, NPHS2, HOOK1, MFAP…
GO:0001658~branching involved in ureteric bud morphogenesis	2.42519	HS3ST3B1, CITED1, SIX1, TCF21, PKD2, GLI3, HOXA11, BMP4, WNT6, BMP2, FGF8, PAX8, MYC, LHX1, SOX9, WNT1, GZF1
GO:0045454~cell redox homeostasis	2.42519	NOS2, HVCN1, SLC11A1, BOLA1, CHD6, GLRX2, TXN, PRDX6, ERP44, PRDX5, GCLC, PRDX4, NNT, PRDX1, KRIT1, GIT1, NFE2L2
GO:0000307~cyclin-dependent protein kinase holoenzyme complex	2.4216	CDK11A, PCNA, CCNJ, CCNI, CCNC, CCNA1, CCND3, CCNB1, CCND2, CCND1, CCNY, CDK4, CCNG1, CDK2, CKS2, CNPPD1, CCNJL
GO:0005777~peroxisome	2.41276	ABCD4, PECR, ABCD3, MVK, HSD17B4, CROT, IDE, HMGCL, PRDX5, SCP2, MPV17, HAO2, NUDT12, PEX16, PHYH, HSDL2, ACBD5, NOS2, PNPLA8, EPHX2, PEX12, BAAT, SYT7, PEX7, GNPAT, DAO, PEX3, PEX6, EHHADH, CAT, AGPS, TRIM37, VIM
GO:0005694~chromosome	2.41169	MDC1, PRDM7, NUMA1, MCM8, GTF2B, HMGB3, BRCA1, SMC3, PWP1, SMC4, SMC2, NUSAP1, KAT7, HMGB1P1, EMX1, IK, FBXW7, RBM19, TEX11, RECQL, PRPF4B, ASH1L, PPHLN1, ZFX, FTSJ3, MSH6, SPOCD1, NEIL3, EBNA1BP2, POLR1B, NCL, MCM3, CCDC86, NUP98, ZMYND11, CLOCK, AHDC1, DDX27, BOD1L1, PDS5A, CENPB, RAD51AP1, RECQL5, PPP1R7, EXOSC8, BRIX1, TP53TG5, RBBP6, IL33, UTP6, KRR1, SETDB2, FANCE, CTCFL, BYSL, MAD2L2, STAG…
GO:0009986~cell surface	2.41163	CD86, SLC46A2, SPARC, CD80, ITGA2B, MPL, PKD2L1, FZD10, ENO2, CLU, AMOT, LGALS3, TNN, PLAU, TNR, PTGFRN, EPHB2, TMEM8B, PDGFRB, TECTB, IL15RA, GHSR, EPHA4, CASR, CD93, SEMA6D, SLC11A2, WNT5A, ADAM10, LMO7, PRLR, SFRP4, PSG8, TYROBP, TLN1, CFTR, RTN2, NOTCH2, SDC4, SLC1A1, SLC1A2, SLC1A4, C3, WNT6, TPO, NDP, WNT1, PROM1, AMELX, ARSB, ASIC1, SLAMF1, TNFSF18, AMBP, TGFB3, TNFRSF10B, HSPA2, LRFN3, BM…
GO:0001673~male germ cell nucleus	2.40962	ANKRD17, KDM3A, PRM2, PCNA, TBP, SPAG8, ZBTB16, LIMK1, BRCA1, HSPA2, TERF2, MLH3, CDK7, CDK2, TRIM24, TBPL1, MORC1, TNP1, RAN
GO:0097009~energy homeostasis	2.40641	PRKAA1, SGIP1, FMO1, TWIST1, PRCP, AMPD2, PASK, RRP8, MLXIPL, NR4A3, PIK3CA, TRPV4, NMU, LEPR, CD36, MRAP2, PPARGC1A, PPARD
GO:0032868~response to insulin	2.40266	CITED1, STXBP3, MAX, SLC2A1, ACVR1C, TNFSF10, SCAP, PCK1, ZBED3, IL10, EGR1, EGR2, KCNJ8, SORT1, ABCC8, IGFBP2, MAPK14, COL1A1, TRPV4, CRY2, CAT, CRY1, SRSF4, SRSF6, TLR2
GO:0065003~macromolecular complex assembly	2.39641	ATF1, YAP1, BECN1, WIPF1, MAX, DHX9, HFE, WAS, USH1C, SLC2A1, LIN7A, LAMC1, NAPG, PARD6B, PTK2B, LPXN, HES1, NCKAP1L, SOX9, WASF1, BID, PPARGC1A, WASF3, CD74, CREBBP, GCH1, MBD2, RANBP9, PDE4DIP, DNAJC15, GCHFR, SLC7A9, DLG4, CAPZA1, MDM2, FAS, APBA1, TUBGCP4, NDUFAF1, LLGL1, SKAP2, ATPAF1
GO:0030968~endoplasmic reticulum unfolded protein response	2.39419	HERPUD2, PARP6, RHBDD2, WFS1, DERL1, TMTC4, ERN2, CREB3, TBL2, SERP1, OS9, CCND1, VAPB, STC2, CTH, ATF6, MBTPS2, CDK5RAP3, NFE2L2
GO:0001666~response to hypoxia	2.38457	BECN1, PRKAA1, CDKN1B, EPAS1, SRF, SLC2A1, CXCR4, ITPR2, WDR83, HIF3A, THBS1, SLC6A4, SLC2A8, LOXL2, CASP9, PDLIM1, PLAU, MYB, PTK2B, SCAP, CD38, CA9, MAP3K7, SOX4, EGLN1, EGR1, POSTN, CREBBP, NOS2, KCNJ8, APAF1, TGFB3, SLC11A2, SOD2, SOD3, PGF, VEGFA, IL1A, BMP2, CXCL12, P2RX3, TRPV4, CAT, TEK, CRYAB, BIRC2, ENG, TLR2
GO:0005925~focal adhesion	2.38127	MDC1, RPL5, TES, CD81, AVIL, ITGA2B, ARPC5L, PLAU, CHORDC1, CAPN1, TNS3, PDGFRB, MAP2K2, RPL23, RPL22, ADAM10, LMO7, SLC9A5, LAP3, PFN1, TLN1, VCL, SDC4, ABCB4, CORO1C, CNN3, EFNB2, EPB41L5, SDCBP, RRAS, TSPAN9, FLRT3, PRKAR2A, FLRT1, LPXN, CD99, VASP, HSPA9, HSPA8, RDX, HMGA1, AIF1L, PPFIBP1, EHD3, ARHGAP31, PTK7, PTPRA, TRPV4, ITGA11, YWHAE, BCAR3, ITGB4, RPLP1, DOCK7, FHL1, FHL2, RND3, SLC6A4,…
GO:0016538~cyclin-dependent protein serine/threonine kinase regulator activity	2.38092	CCNJ, CCNI, CCNH, CCNC, CCNA1, CCND3, CCNB1, CCND2, CCND1, CCNY, CDK4, CCNG1, CNPPD1, CCNJL
GO:0032743~positive regulation of interleukin-2 production	2.36344	SASH3, CD86, STAT5A, ANXA1, CD83, CD80, PDE4D, VTCN1, IL1A, CD4, IRF4, IL1B, MAP3K7, SPTBN1, CCR2
GO:0005769~early endosome	2.35687	VPS29, RNF11, FKBP15, HFE, WIPF3, DYSF, ECE1, RND2, RAB22A, TRIM3, FLOT1, AP1S1, CYTIP, CCDC93, SH3GL2, HAVCR2, WLS, SERPINB1, ANXA1, DBNL, MAP2K2, SLC11A2, ARRDC3, APOA1, APOA4, OCRL, AP3B1, APOA5, NISCH, RAB32, PTP4A1, ZFYVE16, RABEP1, ALS2, ANGPTL3, RAPGEF1, NUMB, CHMP3, RAB38, STAMBP, TLR4, CFTR, LTF, RAB5C, LRP1, VPS4A, TGFBRAP1, DERL1, CXCR4, VPS26A, CLCN3, TRAK2, SNX3, APH1A, SNX4, RAP1A, …
GO:0017046~peptide hormone binding	2.35588	GLP1R, ACVR1, GHSR, VIPR1, GIPR, NPR3, ECE1, PRLR, CRHR1, HCRTR2, RXFP2, HCRTR1, GHR, MC3R, EDNRB, CCKBR, LEPR
GO:0019899~enzyme binding	2.32858	YWHAE, CSF3, KDM1A, MCM8, CASC3, BRCA1, PARK7, ENO2, CDC20, PREX1, PPP3CB, SUMO1, CCND1, LAMP2, RAC1, CTNNBL1, PDGFRB, RFC5, PRMT8, TBP, PRMT1, PDE4D, TFEB, PLAUR, APOA1, ANK1, APOA5, TERF2, PIAS1, MSH6, NR5A1, PEX7, CREB1, SLPI, NPC2, MSH3, EHHADH, PLSCR4, HAND1, CAT, PPARG, RAF1, CFTR, BLZF1, KPNB1, CUTA, NOTCH2, DDC, DDX5, PCNA, HDAC1, PLG, MAT2B, APH1A, ANKMY2, MAPK8, TNKS2, ZNHIT6, STC2, DVL…
GO:0019955~cytokine binding	2.32408	CD74, CNTFR, NRP2, CSF3R, IFNGR1, IL11RA, CXCR4, LIFR, PARK7, PRLR, GHR, LEPR, IL12B, IL17F, IL13RA2, IL6ST, GBP1, CRLF1
GO:0042060~wound healing	2.32279	YAP1, NOTCH2, SDC4, GATA4, FGF1, PPL, GLI3, ELK3, ITGB6, PDGFRB, PDGFRA, WNT5B, TGFB3, SLC11A1, WNT5A, FN1, CFLAR, IGF1, OPRM1, POU2F3, TGFBR1, EREG, COL1A1, LOX, PTK7, SDC1, RAF1, PLEC, PPARD, ENG
GO:0046833~positive regulation of RNA export from nucleus	2.30974	KHDRBS1, CPSF6, NCBP2, DHX9, NRDE2
GO:0072178~nephric duct morphogenesis	2.30974	EFNB2, EPHA4, EPHA7, LHX1, GATA3
GO:0000082~G1/S transition of mitotic cell cycle	2.3032	KHDRBS1, USP26, USP37, CDKN1B, BTN2A2, CUL3, CUL2, RPS6, ACVR1B, PIAS1, PPP6C, CCND3, DBF4, CCND2, NASP, CCND1, RPS6KB1, CDK4, MYC, CDK2, E2F3, RHOU, EZH2
GO:0010862~positive regulation of pathway-restricted SMAD protein phosphorylation	2.30161	GDF10, ACVR1, GDF11, TGFB3, HFE, BMP8B, TTK, GDF5, TGFBR1, ACVR2A, BMP5, BMP4, SDCBP, BMP2, PPARG, INHA, ENG, BMPR1A
GO:0043225~ATPase-coupled anion transmembrane transporter activity	2.29024	ABCC3, ABCC4, ABCC2, ABCC5, ABCC10, ABCC11, CFTR
GO:0005109~frizzled binding	2.2768	RNF43, WNT10A, WNT2B, WNT5B, MYOC, WNT5A, WNT16, SDCBP, WNT6, DLG4, CCDC88C, DVL1, DVL2, NDP, WNT1, WNT3
GO:0061809~NAD+ nucleotidase, cyclic ADP-ribose generating	2.27017	BST1, IL1RL2, IL18RAP, IL1R1, SARM1, CD38, TLR4, IL18R1, TLR2
GO:0050135~NAD(P)+ nucleosidase activity	2.27017	BST1, IL1RL2, IL18RAP, IL1R1, SARM1, CD38, TLR4, IL18R1, TLR2
GO:0006357~regulation of transcription from RNA polymerase II promoter	2.25923	ATF1, ATF2, EHF, CCNH, RAX, CCNC, SOX21, ELK1, BACH2, IKZF4, ELK3, UXT, ZMIZ1, MYC, ZMIZ2, DPF1, DPF2, BBX, EPC1, EPC2, SOX8, SOX9, HOXA7, SOX6, VRTN, SOX5, NKX2-8, MED1, SP110, ESX1, HNF1B, EBF3, HNF1A, RFX1, MED4, RUNX3, MED6, RUNX2, OVOL2, WDR77, THAP1, ZSCAN20, PRKAR1A, SUB1, HOXB3, NOBOX, HOXB1, PFN1, HOXB7, CLOCK, ATF6, TSHZ3, DHX9, EPAS1, ZNF391, ARX, ZBTB1, TWIST1, GATA4, BAZ2B, RPAP2, PG…
GO:0045737~positive regulation of cyclin-dependent protein serine/threonine kinase activity	2.2448	CCND3, CDKN1B, PSRC1, CCND2, CCND1, CCNY, PIM1, PROX1, PKD2, PKD1
GO:0030509~BMP signaling pathway	2.23571	NOTCH2, ATF2, USP15, DDX5, AMHR2, HFE, HES1, ACVR1, EGR1, MSX2, TGFB3, USP9X, USP9Y, FST, WNT5A, BMP8B, SMAD9, SMAD6, GDF5, ACVR2B, SMAD5, ACVR2A, RUNX2, BMP5, BMP4, BMP2, PPARG, BMPR1A, ENG
GO:0003712~transcription cofactor activity	2.22701	TCERG1, KDM3A, SMARCD2, CALCOCO1, KDM3B, DHX9, FHL2, FHL5, UXT, BCLAF1, MED13, MED10, DPF1, MED31, DPF2, LPXN, RALY, KAT7, CAMTA2, PPARGC1A, YAF2, AKIRIN2, MED1, CREBBP, BCL11A, PHF12, HMGA1, ARID3A, NMI, MED4, MED6, NFKB1, MED13L, PIAS1, KAT2B, MED24, GON4L, POU2AF1, CNOT2, MED20, HDGFL1
GO:0005791~rough endoplasmic reticulum	2.22685	RPN2, MYOC, STAU1, SFTPD, PLOD3, TMEM97, CKAP4, LIN28A, RAB14, P2RX3, MYC, RANGRF, LRAT, SFTPA1, PTGDS, SEC62, GLUL, HGFAC, KCNJ2, ARSB
GO:0097431~mitotic spindle pole	2.22436	GPSM2, MAPKBP1, IK, NUMA1, BCCIP, RMDN3, RMDN2, SMC3, STAG1, KATNBL1, CNTRL, YPEL5, GIT1, MAD1L1, CDK5RAP2
GO:0007399~nervous system development	2.20046	SEMA5A, CHRM3, CNTFR, GDA, AVIL, MSI1, BZW2, CYP46A1, RAPGEFL1, CDC20, EDNRB, NAGLU, DPF1, DPF2, EPHB2, SOX4, MYLIP, SEMA6D, SDCBP2, DOK4, RUFY3, PLAA, NOTCH2, BEX1, NRN1, DLX6, RAP1A, EFNB3, ATXN1, ST8SIA4, NDP, ECT2, MARK4, PSPN, FN1, DCLK1, SETX, CCDC88A, PCDHB2, DLG4, LHX1, PCDHB6, PCDHB5, CSPG5, PCDHB3, SIM1, SCN2A, FGF12, PCDHB8, ITM2B, PCDHB7, PCSK2, TENM1, NRSN2, MTR, NR2E1, IRF2BPL, MDK,…
GO:0018108~peptidyl-tyrosine phosphorylation	2.20006	BLK, PDGFRB, PDGFRA, EPHA4, SRMS, FLT3, FLT4, CLK4, CLK1, FGR, ZAP70, TEC, EFEMP1, ABI1, PTK2B, FYN, PTPN6, TEK, EPHB2
GO:0030425~dendrite	2.19615	CHRM3, HNRNPR, CASC3, CYP46A1, ELK1, SLC8A2, ARHGAP44, ADORA3, KIF21B, EPHB2, RGS8, KPNA1, EPM2A, PRKCG, EPHA4, EPHA7, RPS6, ADAM10, SRCIN1, MAPK8IP1, SLC5A7, TANC1, XRN1, BIN1, RUFY3, IL6ST, RPL28, GRIA2, MAX, SLC1A1, SLC1A4, BAG2, HRH2, HRH4, MARK4, MPDZ, SLC38A2, MARK1, SYT4, HSPA8, OPN4, WFS1, HTR1B, NR1D1, ZWINT, LRFN3, CAPRIN1, GNB3, STRN, CPEB3, CPEB2, BMPR1A, CPEB4, PCSK2, NUMA1, DENND1A,…
GO:0071346~cellular response to interferon-gamma	2.18786	STXBP3, STXBP1, WAS, FASLG, CX3CL1, SYNCRIP, CCL8, CCL7, MYC, CASP1, CCL3, IL12B, CCL2, CCL1, FLNB, CCL18, GBP1, GBP3, ACTR3, CCL21, NOS2, CCL20, STAT1, WNT5A, RPS6KB1, VIM, GAPDH, TLR4, CCL26, TLR2
GO:0032590~dendrite membrane	2.17945	OPRD1, LAMP5, MPP2, GABRA1, DAGLA, SLC12A5, GABRA4, KCNC4, HPCA, GABRA3, OPRM1, GABRG2
GO:0008514~organic anion transmembrane transporter activity	2.17156	ABCC2, ABCC5, SLC22A2, SLC1A1, SLC1A2, SLC1A4, ABCC11, MFSD10, SLCO1B1, SLCO2B1, SLC22A7, SLC17A3, ABCG2
GO:0030139~endocytic vesicle	2.17035	CUBN, RALA, RAB5C, SFTPD, AVPR2, DAB2IP, DYSF, APOA1, PIK3C2B, AMOT, EHD1, EHD2, EHD3, RABEP1, HEATR5B, CD207, FLOT2, RAPGEF2, RAB17, AMELX, STAM2, RIN2
GO:0014068~positive regulation of phosphatidylinositol 3-kinase signaling	2.16818	BECN1, CSF3, FLT3, AGAP2, PRR5L, UBE3A, CBL, SOX9, PDGFRB, PDGFRA, MYOC, UNC5B, HGF, FN1, IGF1, WNT16, DCN, AGT, VEGFA, FGR, CAT, PTPN6, TEK, HCST, PPARD
GO:0003682~chromatin binding	2.1654	KDM1A, GMNN, TTF1, SMC3, MPO, SMC4, ELK1, SMC2, UXT, SCMH1, TRIM24, SOX9, HMGN3, MEN1, TLE4, MED1, SLC30A9, DDX11, HNF1A, RUNX2, OVOL2, MSH6, TFAM, ANKRD17, ENY2, DLX2, SET, TSHZ3, ARX, PRDM13, PRDM11, NCAPH, PHF21A, MBTD1, DHX30, BRIP1, TTC21B, CAMTA2, MORC2, SKIL, TFAP2A, STAT5A, TFAP2B, KLHDC3, CREBBP, PHC2, EGR2, CBX3, NCAPH2, CBX1, HMGA1, SMAD6, NFKB1, CDK9, STAG1, TADA2A, BCL6, LHX2, PAF1, …
GO:0051301~cell division	2.15823	GPSM2, USP37, NUMA1, CCDC124, CEP164, KIF14, CLTA, SMC3, NR3C1, SMC4, CDC73, SMC2, CDC20, CCND3, TUBA1B, CCND2, SENP5, CCND1, CNTRL, KIF13A, CDC27, ZNF207, NEK1, NEK2, NEK3, FBXO5, LZTS2, LRRCC1, BORA, USP44, NSUN2, LIG3, TEX14, ACTR8, MASTL, HAUS2, PARD3B, CCNA1, PSRC1, CCNY, CKS2, TIMELESS, BIRC6, ARHGEF2, MAD1L1, ARL8B, PAFAH1B1, KLHL18, BECN1, RALA, ANAPC15, VPS4B, VPS4A, BOD1L1, RNF8, NCAPG,…
GO:0071356~cellular response to tumor necrosis factor	2.15818	CALCA, DHX9, GATA3, BRCA1, THBS1, TANK, CX3CL1, IL18BP, SMPD4, CCL8, CCL7, HYAL1, CCL3, CCL2, INPP5K, CCL1, HES1, RIPK1, CCL18, PCK1, GBP1, MAP3K7, GBP3, ADAMTS7, MYOG, POSTN, CCL21, CCL20, DAB2IP, NR1D1, MAPK14, NFKB1, FOXP1, COL1A1, KAT2A, CHI3L1, ARHGEF2, CCL26, NFE2L2
GO:0045648~positive regulation of erythrocyte differentiation	2.15181	STAT5A, MED1, PRMT1, STAT1, FOXO3, MAPK14, ACVR1B, ETS1, ACVR2A, FAM210B, ABCB10, KAT7, NCKAP1L, SMAP1
GO:0042470~melanosome	2.14325	YWHAE, CD63, RAB5C, TYRP1, SLC2A1, SLC1A4, GNA13, SDCBP, MLANA, PRDX1, FLOT1, MYH11, RAC1, CCT4, ATP6V0A1, HSPA8, MREG, SERPINF1, GGH, ANXA11, MYO7A, SYTL2, GCHFR, RAB32, SYPL1, TMEM33, RAB9A, RAB38, RAB17, RAN
GO:0046600~negative regulation of centriole replication	2.14211	KAT2B, KAT2A, TRIM37, BRCA1, MDM1, CDK5RAP2
GO:0006776~vitamin A metabolic process	2.14211	RBP2, RBP1, LRAT, LIPA, RPE65, PPARD
GO:0060765~regulation of androgen receptor signaling pathway	2.13751	USP26, DDX5, KDM4C, KDM5D, KDM1A, RNF14, PKN1, PARK7
GO:1904724~tertiary granule lumen	2.12783	DBNL, TNFAIP6, GGH, ARMC8, CFP, MMP8, CHIT1, TCN1, QPCT, TIMP2, QSOX1, PTPN6, FOLR3, LTA4H, PGLYRP1, PRSS3, YPEL5, NIT2, LTF
GO:0004713~protein tyrosine kinase activity	2.1202	BLK, ITK, FLT3, FLT4, TESK1, TTK, CAMKK2, DSTYK, PTK2B, NEK1, FYN, MAP3K9, EPHB2, MAP2K5, MAP2K6, MAP2K3, PDGFRB, EPHA4, EPHA7, SRMS, MAP2K2, CHKA, MUSK, MATK, BAZ1B, CLK4, HIPK3, FGR, CLK1, ZAP70, TEC, SLTM, TEK
GO:0043627~response to estrogen	2.11934	PDGFRB, GSTM3, PRKAA1, CITED1, TGFB3, WBP2, IGFBP2, BRCA1, GATA3, SMAD6, GLI3, HOXA11, CYP27B1, CCND1, RBBP5, TRIM25, PPARG, TEK, ZNF366, TSHB, ARSB
GO:0005789~endoplasmic reticulum membrane	2.11661	PI4K2B, FAAH, LPGAT1, SLC35B1, ZDHHC6, ZDHHC4, EVA1A, LRAT, PTGFRN, PTGDS, SEC62, WLS, IL15RA, GABARAPL2, NUP210, RSAD2, ALG5, ALG2, MOGS, ACSL3, ALG1, ATG14, MAPK8IP1, ATF6, CFTR, RNF121, NECAB3, RPN2, SLC35D1, LMAN2L, MGST1, TRPM1, HSD11B1, APH1A, SPAST, TESPA1, FLRT3, RDH10, FLRT1, MLEC, SSR1, OTOF, SCAP, SLC10A7, ICMT, EDEM1, ERLIN1, CIDEB, RPE65, UBAC2, TBL2, TMEM98, ATG2A, PEMT, TMCC2, MRAP…
GO:0016604~nuclear body	2.11563	DCLRE1B, MDC1, GTF2B, PPWD1, ARRB1, BRCA1, IKZF4, DCAF7, ALKBH8, COIL, INSL6, SUMO1, PAPOLG, TRIM25, EPC1, POLK, TRIM22, RALBP1, BAZ1B, TERF2, MRPL44, CREB3, DBF4, ELF2, NSMCE4A, SLTM, YME1L1, ITGB1BP1, NUP98, RAPGEF5, HOXB7, ENG, ZCCHC8, BECN1, INO80B, USP15, PCNA, RPN2, NUFIP2, DHX9, IGHMBP2, ZBTB1, DTX1, GATA4, RNF2, CENPB, PSMB7, MYCT1, STK35, ORC3, PLAGL1, UBN1, DVL2, SYMPK, ECT2, APBB3, RRE…
GO:0032870~cellular response to hormone stimulus	2.11507	STAT5A, RAMP3, NCOA3, AVPR2, IGFBP2, UCP1, PGF, HCRTR2, HCRTR1, GHR, SOCS2, GNRHR, FOSB, INPP5K, CGA, RAMP1
GO:1905820~positive regulation of chromosome separation	2.1146	NUMA1, NCAPH2, NCAPG, NCAPD2, SMC4, NCAPH, SMC2
GO:0003729~mRNA binding	2.10983	PIWIL1, RBM25, TACO1, HDLBP, MSI1, HNRNPR, CASC3, PARK7, ZC3H12D, PTBP1, SYNCRIP, MYC, C1QBP, XPO5, LUC7L, RPL35, RBM5, AQR, CLUH, NCBP1, NCBP2, RC3H1, THOC2, MRPS7, PTBP2, PTBP3, SLPI, TEX13A, RPL24, LUC7L3, STRAP, SRSF4, NUP98, SRSF6, SNRPC, NSRP1, SRSF7, FYTTD1, KHDRBS1, DDX6, KHDRBS2, STAU1, DHX9, SRSF1, FXR1, BCLAF1, TRA2B, PPP1R8, IGF2BP3, PAIP2, SF3B1, RBM38, CPSF6, MBD2, SAMD4A, UPF3B, EI…
GO:0006275~regulation of DNA replication	2.1076	ANKRD17, INO80B, USP37, INO80D, PCNA, DSCC1, GMNN, ACTL6A, ACTR8, SMC3, UCHL5, CCDC88A, ORC3, ID3, KAT7, RBBP6, FBXO5
GO:0000209~protein polyubiquitination	2.09465	UBE3C, RNF14, UBE3D, UBE2D3, RNF19B, UBE3A, BRCA1, PRPF19, RNF114, TRIM5, TRIM2, RNF19A, TRIM3, TRIM21, TRIM22, SKP1, FBXW4, WSB1, FBXW7, UBE4A, RC3H1, FBXW2, DDB2, RNF144B, RNF167, UBE2R2, HECW1, TRIM14, RBCK1, BIRC2, CUL3, AMBRA1, CBL, DCAF15, PSMB7, PSMB2, TNKS2, PSMB3, PSMB1, SPOP, SASH1, ANKIB1, UBE2B, SMURF2, WWP1, UBE2G1, LNPEP, MKRN1, MDM2, TPP2, BLMH, TRIM38, TRIM32
GO:0006886~intracellular protein transport	2.09376	IPO13, VPS29, C17ORF75, CSE1L, CLTA, SNX11, RAB22A, IPO8, TBC1D30, KIF13A, TIMM17A, TIMM17B, AP1S1, ARFIP2, SEC61B, SIL1, TMED5, WLS, TRIM23, COG3, COPZ2, TBC1D9, AP3B1, MYO7A, COPZ1, SYTL2, RAB32, ARL4A, TBC1D4, RAB38, ARHGEF2, ARF5, NAPB, STX12, COPA, RAMP3, RABGAP1, RAB5C, STXBP3, STX17, ARL6, UNC93B1, STXBP1, TGFBRAP1, ARL1, VPS26A, DNAJC27, NAPG, STX11, SNX1, GGA3, GRPEL1, RAB23, TBC1D13, ST…
GO:0006606~protein import into nucleus	2.082	IPO13, ATF2, NUP107, NXT1, CSE1L, GLI3, IPO8, NUP85, KPNA6, FAM53C, E2F3, NUP88, APPL2, KPNA1, NUP214, AKIRIN2, MED1, IL33, NUP155, NUP153, RANBP6, AGT, MMP12, TMCO6, POLA2, CRY2, TXNIP, RANGRF, NUP98, RAN, KPNB1
GO:0055085~transmembrane transport	2.07926	SLC44A5, MRS2, SLC35B3, ABCD4, SLC46A2, SLC35F2, SLC35B1, SLC4A1, SLC4A3, ABCC10, ABCC11, CYB561D2, MFSD9, GJA3, SLCO2B1, SLC16A6, MFSD1, MPV17, GJA8, ABCC3, ABCC4, RALBP1, ATP6V0E1, ABCC2, ABCC8, ABCC5, ANO3, SLC22A23, SLC25A16, SLC5A7, MIP, SLC25A19, SLC25A12, CFTR, ABCG2, SLC45A4, ABCB4, ABCB5, SLCO5A1, TMEM241, PSMB7, SLCO1B1, CNNM1, SV2C, PSMB2, PSMB3, GJA10, PSMB1, SLC19A3, SLC25A23, SLC19A…
GO:0007204~positive regulation of cytosolic calcium ion concentration	2.07911	GLP1R, PTGFR, CALCA, GIPR, C5AR2, PTGER2, CIB2, CXCR4, PKD2, ADRA1A, PKD1, KNG1, GNA13, CALCR, EDNRB, GNAT2, TBXA2R, CCRL2, HRH4, PTK2B, CD38, CCL1, CCR7, CCR6, FFAR1, CD36, TAC1, S1PR4, CCR2, PDGFRA, TRPC6, SWAP70, TACR1, OPRM1, IL2, AGT, CCKBR, DLG4, TRPV4, FKBP1B, NMUR2, IAPP
GO:0001502~cartilage condensation	2.07815	FGF6, THRA, MGP, SOX9, SOX6, MAPK14, OTOR, PKD1, SOX5, MYF5
GO:0005667~transcription factor complex	2.07778	ATF1, KDM1A, TCF21, SIX1, AHR, DACH2, AATF, NR2E3, HOXA11, SOX8, SOX9, SOX4, TEAD3, MYOG, TLE4, MSX2, LMO2, HNF1B, HNF1A, RUNX2, MED23, CREB1, TFDP2, SUB1, CLOCK, GCM1, BEX1, EPAS1, SATB2, PDLIM1, GSC, DHRS7B, E2F2, E2F3, E2F5, SKIL, ZNF541, IVNS1ABP, WWTR1, CREBBP, TFAP2D, FOXF2, HMGA1, SMAD9, KLF4, TRERF1, SCAF1, POU2F3, SMAD5, TBX2, MLXIPL, NR4A1, NR4A3, LHX3, CDK4, LHX1, CDK2, RCOR3
GO:0006397~mRNA processing	2.07669	TCERG1, RBM25, AKAP8L, HNRNPR, TTF2, CASC3, EFTUD2, PTBP1, LGALS3, SNRPD2, C1QBP, PAPOLG, DHX15, BCAS2, CTNNBL1, RBM5, APOBEC2, ARMC7, THOC2, PTBP2, PTBP3, SRRM1, ERN2, SFPQ, PRPF3, SNRNP27, SRSF4, NSRP1, SRSF7, RBM24, KHDRBS1, RNASEL, KHDRBS2, SRSF1, SUPT6H, BCLAF1, PPP1R8, SYMPK, RBBP6, ZC3H13, PPARGC1A, DCPS, SMNDC1, SRSF11, RBM38, HSPA8, PRPF38B, CPSF6, ZRANB2, CPSF3, ECD, CRIPT, LSM5, SCAF1,…
GO:0043161~proteasome-mediated ubiquitin-dependent protein catabolic process	2.07639	UBE3D, ZFAND2A, UBE2D3, KIF14, ARRB1, UBE3A, TNFAIP1, NAGLU, TRIM2, PSMD3, TRIM3, FBXO9, SKP1, EPM2A, APC2, FBXW7, USP44, ARMC8, RAD23B, KCTD10, HECW1, PLAA, RBCK1, CLOCK, BIRC2, RNF122, PSMD11, PSMD14, CUL3, AMBRA1, AGAP3, DTX4, DNAJB2, PSMB7, PSMB2, RNF216, HECTD3, PSMB3, PSMB1, SPOP, VHL, PSMF1, TRIM45, KLHDC3, UBE2B, SMURF2, CRBN, CSNK1A1, WWP1, UBE2G1, PEX12, SPSB2, PSMC4, MDM2, TRIM38, KBTB…
GO:0001947~heart looping	2.06334	NOTCH2, MKKS, STIL, SRF, SETDB2, WNT5A, MICAL2, GATA4, PKD2, TBX3, TBX2, OVOL2, AHI1, FGF8, SUFU, HAND1, DVL1, DVL2, APLNR, NPHP3, IFT57, FOLR1, ENG
GO:0009791~post-embryonic development	2.06334	EMX1, KDM5B, PLEKHA1, CCDC47, IREB2, ATN1, GATA3, ASH1L, SOD2, ZFX, ACVR2B, GABRG2, TGFBR1, BMP4, C12ORF57, ALDH5A1, SERP1, LHX1, TBCE, PLAGL2, ACO1, ASL, ACADM
GO:0015431~glutathione S-conjugate-exporting ATPase activity	2.06269	ABCC3, ABCC4, RALBP1, ABCC2, ABCC10, ABCC11
GO:0016607~nuclear speck	2.05676	TCERG1, CWC25, CASC3, NR3C1, SMC4, EFTUD2, SAP130, TRIM22, FNBP4, PNISR, IK, MSX2, ESX1, PRPF4B, THOC2, SDCBP2, SRRM1, PIAS1, PRPF4, DDX39A, PSPC1, PRPF3, SRSF4, FAM76A, RAF1, SRSF6, SRSF7, DDX5, EPAS1, TAF5L, GLIS2, C12ORF57, TBXA2R, LPXN, ZC3H13, RREB1, ATP6V0A1, LHPP, SRPK2, TOE1, CPSF6, SMURF2, GADD45A, ZBTB16, NEK6, DNAJC11, SMU1, RFXAP, SPRTN, DZIP1, FBXL4, SLC2A4RG, TENM1, RBM25, NXT1, HSP…
GO:0031267~small GTPase binding	2.05508	IPO13, ERRFI1, NXT1, RTKN, NCF2, CSE1L, DENND1A, DOCK7, GCC2, TNFAIP1, ARHGAP44, DOCK10, IPO8, RIMS3, XPO4, RASSF5, ARHGDIB, TBC1D30, XPO5, ARFIP2, GIT1, PLEKHG3, PLEKHG1, RALBP1, CDKL5, EXOC8, OCRL, RABGGTB, SYTL2, ALS2, TBC1D20, RAB34, ITPKA, ARHGEF2, DOCK2, RAF1, PFN1, RIN2, OPTN, EXOC2, KPNB1, RABGAP1, ROCK2, MAPKAP1, MYCBP2, WAS, CORO1C, RAP1A, ALS2CL, GGA3, NPC1L1, TMEM127, MICAL1, DVL1, TB…
GO:0017124~SH3 domain binding	2.04902	KHDRBS1, ERRFI1, CNTNAP1, KHDRBS2, WIPF1, SH2D2A, DENND1A, WIPF3, WAS, DTX1, PTPN22, CBLB, CBL, CASP9, FUT8, MICAL1, DPYSL3, OSTF1, REPS1, VASP, SGIP1, LANCL1, DAB2IP, ADAM10, QKI, CIT, ADAM19, ARHGAP31, ABI3, DNAJC6, PLSCR4, ABI1, RAPGEF1, CCDC6, PTPN6, SOS1, MMACHC
GO:0051539~4 iron, 4 sulfur cluster binding	2.03368	RSAD2, DDX11, IREB2, RSAD1, ELP3, LIAS, SDHB, BRIP1, NDUFS8, NDUFS7, DPH2, REV3L, NDUFS1, ACO1, CIAPIN1, MOCS1, MUTYH
GO:0004674~protein serine/threonine kinase activity	2.02815	TRIO, AMHR2, NRK, TESK1, STK11, AKT3, RPS6KA1, STK16, PIM1, NEK1, MAP3K8, NEK2, NEK3, MAP3K9, MAP3K7, ACVR1, PRKCG, MAP2K3, CDKL3, CDKL5, MAP2K2, DAPK2, PRPF4B, VRK2, TNNI3K, PASK, NRBP1, ERN2, MAPKAPK3, PRKD3, TSSK6, ALPK3, RAF1, CSNK1G2, WNK4, STK35, IRAK2, STK38, RIPK1, MARK4, TRPM6, MAP2K5, MARK1, MAP2K6, SRPK2, CDK18, NEK9, NEK4, NEK6, CLK4, DCLK1, CDK9, CLK1, CDK8, CDK7, ADCK2, CDK4, STK25,…
GO:0032508~DNA duplex unwinding	2.02684	RFC5, UPF1, RFC3, ANXA1, MCM8, DHX9, DSCC1, DDX11, RECQL, IGHMBP2, WRNIP1, SETX, DHX30, BRIP1, RAD50, RECQL5, SUB1, MCM3, ASCC3, DTD1
GO:0004675~transmembrane receptor protein serine/threonine kinase activity	2.0243	ACVR1, AMHR2, ACVR1B, ACVR2B, TGFBR1, ACVR2A, BMPR1A
GO:0005856~cytoskeleton	2.01525	FHOD3, FAAH, FHOD1, FNBP1L, CLU, UXT, BAIAP2L1, ARHGDIB, LZTS2, TMSB10, SSX1, CDK5RAP2, TMOD1, MYLIP, SLC30A9, FRMD4B, ANK1, ERMN, RNF128, BIN1, FRMD8, MYL2, PFN1, TLN1, LLGL1, KANK4, VCL, RAI14, IQCA1, STXBP1, CCDC146, HTRA2, ACTR3B, PPL, RHOBTB2, CNN3, KRT33A, EPB41L5, SDCBP, CALD1, TTC21B, SYMPK, MARK1, MAP2K6, BBS2, IVNS1ABP, VASP, TOR1A, RDX, TBCC, FUZ, DHCR24, DNMBP, TBCE, SPIRE1, TENM1, SN…
GO:0006289~nucleotide-excision repair	2.01333	SLC30A9, USP44, OGG1, PNKP, RPA1, XPA, HUS1, RPA2, GTF2H1, GTF2H3, RAD23B, DDB2, BRIP1, RPA3, ERCC1, ERCC5
GO:0071364~cellular response to epidermal growth factor stimulus	2.01114	STAT5A, BECN1, MED1, ERRFI1, DUSP3, DAB2IP, CFLAR, PPP1R9B, DUSP22, COL1A1, MYC, NCL, ID1, INPP5K, SNAI2, SOX9, PLCG1
GO:0097060~synaptic membrane	2.00974	PRKCG, GHSR, RALA, ITGA3, ADAM10, LRP4, ENO2, SLC6A7, RAP2A, NDUFS7, DLG4, FLRT3, PTPRA, KCNK1, CRYAB
GO:0006957~complement activation, alternative pathway	2.00465	C3, CR2, C5, CFH, C7, C9, CFHR5, C8B, CFP
GO:0007179~transforming growth factor beta receptor signaling pathway	1.99807	USP15, ONECUT2, AMHR2, CITED1, TGFBRAP1, LTBP2, MTMR4, LRRC32, FUT8, ZMIZ1, LPXN, NDP, ITGB6, SKIL, MAP3K7, APPL2, ACVR1, GDF10, TGFB3, USP9X, USP9Y, SMAD9, SMAD6, GDF5, SMAD5, TGFBR1, DUSP22, ID1, BMPR1A, ENG
GO:0043197~dendritic spine	1.99669	GRIA2, SLC1A1, ATP1A2, SLC8A2, CNN3, DOCK10, FXR1, ARHGAP44, DNAJB1, PRKAR2B, DVL1, PTK2B, RAC1, EPHB2, ASIC2, GRIA3, KCNJ2, MPP2, ARFGEF2, EPHA4, FBXO2, CRIPT, NR1D1, MOB4, ARHGAP33, ARHGAP32, MYL7, P2RX4, ALS2, P2RX3, DLG4, ABI3, SYT11, GIPC1, ITPKA, APBA1, STRN, CPEB3, APBA3, APBA2, CRYAB, CPEB2, CPEB4
GO:0001817~regulation of cytokine production	1.98856	IL10, MAP2K3, BTNL8, ZBTB17, BTN3A1, BTN2A2, HHLA2, BTN2A1, BTN1A1, SFTPD, ZBTB1, ZBTB32, ZBTB45, GATA3, VTCN1, ELF1, GPAM, BCL6, IL12B, IGF2BP3, BTN2A3P, LTF, TLR2
GO:0019903~protein phosphatase binding	1.97847	YWHAE, CDKN1B, STX17, FLT4, MVP, AMBRA1, MTMR4, GHR, SNX3, LGALS3, MAPK8, CDC27, PPP6R3, NEK2, SHOC2, FCRL2, BAD, RPA2, AP3B1, GTF2F1, MAPK14, ANK1, KAT2A, SLTM, PPP1R3C, DLG4, PPARG, CD22
GO:0070301~cellular response to hydrogen peroxide	1.97269	KDM6B, BECN1, PRPF38B, PRKAA1, ANXA1, PCNA, PLEKHA1, ARG1, TNFAIP3, PARK7, IL18BP, SETX, IL6, IL18RAP, MYB, MDM2, PPIF, RIPK1, FYN, ECT2, EZH2, NFE2L2
GO:0006956~complement activation	1.96886	C3, COLEC11, C5, C6, CFH, C7, C9, CFHR3, CFHR5, C8B, CFP, CLU
GO:0048714~positive regulation of oligodendrocyte differentiation	1.96886	IL33, MYRF, MDK, HDAC1, RHEB, CXCR4, PPARG, TNFRSF1B, ASPA, CLCN2, NKX2-2, TLR2
GO:0001750~photoreceptor outer segment	1.96492	CRB1, RCVRN, ATP8A2, GUCY2D, USH1C, CIB2, OCRL, MYO7A, HNF1A, TULP1, ARR3, KIF17, PDC, IFT20, VCAN, GNAT2, PRPH2, PEX6, CEP250, GNAT1, INHA, PROM1, IMPG1
GO:0030027~lamellipodium	1.96286	SCYL3, SNAP25, RNH1, PLXND1, AVIL, TESK1, PKD2, AMOT, PPP1R9B, CDH1, DPYSL3, FLOT1, FLOT2, RAC1, GIT1, ACTR3, DBNL, SWAP70, ARAP3, SRCIN1, NRBP1, ACTA2, VAMP7, PIK3CA, ALS2, RUFY3, ANGPTL3, ITGB1BP1, KPTN, DBN1, CORO1C, SNX1, PTK2B, PLCG1, STX2, WASF1, MYH10, WASF3, VASP, LIMK1, RDX, KLHL2, CCDC88A, ARHGAP31, ABI3, TRPV4, CAPRIN1, ABI1, MYO1G
GO:0099056~integral component of presynaptic membrane	1.95773	OPRD1, EPHA4, KCNA1, SLC1A2, HTR1B, SLC6A11, OPRM1, ADRA1A, SYT7, PCDH17, SLC6A4, APH1A, EFNB2, EFNB3, P2RX3, CNR1, ADAM23, EPHB2, SCN2A
GO:0001558~regulation of cell growth	1.95429	DCUN1D5, KIF14, TMEM97, FOXM1, CDC73, SOCS2, ING4, STK11, IGFBPL1, KAT7, EPM2A, ARHGEF11, CDK11A, PRPF38B, CISH, IGFBP5, PTCH2, KAZALD1, AGT, MAD2L2, CREB3, LAMTOR2, CHPT1, SGK1, PAPPA2
GO:0006406~mRNA export from nucleus	1.94508	NUP214, FYTTD1, UPF1, ENY2, NUP107, NXT1, NCBP1, NUP155, NCBP2, DDX25, THOC2, CASC3, MAGOHB, SMG7, NUP160, GLE1, DDX39A, NUP85, HNRNPA2B1, NUP88
GO:0046034~ATP metabolic process	1.9421	ATP6V1A, HSPA8, BAD, AK1, AK2, ATP1A2, NT5E, MYH3, FIGNL1, MYH8, NDUFS1, NADK, ATP6V1B1
GO:0048265~response to pain	1.93877	ATAT1, PRKCG, CALCA, EDNRB, GCH1, NMUR2, DBH, TAC1
GO:0015031~protein transport	1.93152	VPS29, GLE1, CCDC91, SEC62, AP5S1, CCDC93, GABARAPL2, CUBN, PCID2, COG6, NUP210, ARRDC3, COG2, SCAMP3, RINT1, TXNIP, RAB38, NUP98, KIF20A, STAM2, ARL8B, ENY2, LMAN2L, STXBP1, AGAP2, LIN7A, NUP160, SNX3, SNX4, NUP85, NUP88, SLC15A3, ECT2, RAB11FIP5, VTA1, DENND4C, FUZ, STAM, EHD1, ARHGAP33, COL1A1, PARP11, KIF18A, EHD3, TMEM115, NASP, HOOK1, SPIRE1, DENND1A, ARRB1, IER3IP1, KIF17, SERP1, TRIM3, BB…
GO:1901216~positive regulation of neuron death	1.92629	EGR1, BAD, WNT5A, KMO, CLU, EIF2S1, ELK1, DKK1, EFNB2, TYROBP, IFNG, SARM1, FYN, TAC1
GO:0045582~positive regulation of T cell differentiation	1.92629	CD74, SMARCD2, BAD, ACTL6A, ZBTB1, GATA3, ARID1A, IL4, ZAP70, IL1RL2, IL36B, MDK, ZMIZ1, IL2RA
GO:0070542~response to fatty acid	1.92582	GNPAT, INSIG2, GIPR, PON1, CAT, FFAR1, CD36, SOX9, FOXO3, TLR2
GO:0043523~regulation of neuron apoptotic process	1.92582	EGR1, GRM4, TRIM2, LANCL1, KIF14, SARM1, FAIM2, GATA3, PARK7, DKK1
GO:0036092~phosphatidylinositol-3-phosphate biosynthetic process	1.92582	FIG4, INPP4B, BECN1, PIKFYVE, PIK3CA, PIK3R3, OCRL, PIK3C2A, ATG14, PIK3C2B
GO:0098793~presynapse	1.92403	STXBP3, DENND1A, SLC22A2, SLC1A1, NRXN3, SLC2A1, NRXN2, LIN7A, PARK7, CYP46A1, SLC6A4, SLC8A2, FXR1, FBXL20, SDCBP, RAP1A, PPP3CC, GRM4, SCRN1, PDZD11, CNR1, DVL1, PTK2B, OTOF, SH3GL2, ASIC1, ARFGEF2, UNC13C, HSPA8, ATP6V1G1, DBNL, RPL22, SLC6A13, SLC6A12, AP2B1, SRCIN1, SYN1, BAIAP3, NR4A1, DNMBP, DNAJC6, SYT11, SYT10, SLC29A1, APBA2
GO:0005765~lysosomal membrane	1.92374	ABCD4, CSF3R, TRAF3IP3, SPPL2B, SLC7A14, ARRB1, ECE1, TCIRG1, ABCC10, SLC2A8, LAMP5, EVA1A, LAMP2, FLOT1, AP1S1, MFSD1, ACP2, AP5S1, TRIM23, SLC36A1, CUBN, ATP6V0B, ATP6V1G1, MREG, ATP6V0E1, STARD3NL, SLC30A3, MMD, SLC11A1, SLC11A2, TFEB, VPS13B, AP3B1, MYO7A, ITFG2, RNF167, VAMP7, RRAGC, RRAGD, TMBIM1, TMEM106B, CHMP3, TMEM9, KPTN, GPLD1, CFTR, ARL8B, ATP6V1A, CD63, GRN, RAB5C, AHNAK, LRP1, NPRL…
GO:0005543~phospholipid binding	1.92126	FAAH, ARL6, PON1, DYSF, RASAL1, CLINT1, GLE1, ARHGAP44, PREX1, PSD4, ARFIP2, SPTBN1, PACSIN1, UNC13C, PLA2G2D, PCID2, ANXA1, F10, SGIP1, BAD, WNT5A, APOA1, APOC3, APOA4, APOA5, F3, BAIAP3, NR5A1, TEC, NR5A2, BIN2, CPS1, BIN1, MYCBPAP, PLCB2
GO:0002548~monocyte chemotaxis	1.91642	CALCA, ANXA1, CCL21, CCL20, CX3CL1, LGALS3, IL6, CCL8, CCL7, CCL3, CCL2, TNFSF11, CCL1, CCL18, CCR2, CCL26
GO:0042274~ribosomal small subunit biogenesis	1.91621	LTV1, UTP6, WDR36, PNO1, UTP3, KRR1, RPS6, HEATR1, FCF1, WDR75, NAT10, IMP4, AATF, UTP18, RRP9, RCL1, RPS25, RPS15A, RRP36, MPHOSPH10, UTP20, RIOK1, RPS12
GO:0005768~endosome	1.91601	PI4K2B, SNAP25, VPS29, STEAP3, CDKN1B, ATP8A2, DYSF, ECE1, TNFAIP1, SNX11, RABEPK, CLINT1, CDH1, FLOT1, FLOT2, VPS36, APPL2, IL15RA, CUBN, ANXA1, DBNL, STARD3NL, SLC30A3, CCDC115, SLC11A1, SLC11A2, AVPR2, ARRDC3, PRSS16, OPRM1, TGFBR1, RAB33A, RNF167, RABEP1, BIN1, TMEM106B, BIRC6, STAMBP, VAMP4, BECN1, GRN, RAB5C, UNC93B1, VPS4B, VPS4A, AGAP2, VPS26A, ATP1A2, MTMR4, EHBP1, CRHR1, SNX1, SPAST, RA…
GO:1904813~ficolin-1-rich granule lumen	1.91537	PSMD11, CAB39, TNFAIP6, CALML5, PSMD14, MVP, A1BG, GNS, PSMB7, ACTR1B, CAND1, COMMD9, PRDX4, ALOX5, PSMD3, PSMB1, TIMP2, LTA4H, OSTF1, CAPN1, ARSB, HSPA8, DBNL, APAF1, AMPD3, MAPK14, DERA, BIN2, QPCT, CAT, YPEL5, ACTR10, VCL, KPNB1
GO:0001503~ossification	1.90861	CALCA, THRA, TWIST1, TCIRG1, STATH, CALCR, SPP1, TNFSF11, SOX9, OSTF1, MYOG, CASR, SORT1, BMP8B, KAZALD1, RUNX3, RUNX2, BMP5, GFRA4, COL1A1, MINPP1, MGP, GPLD1, MYF5, ATP6V1B1, LTF
GO:0000796~condensin complex	1.90612	NCAPH2, NCAPG, NCAPD2, SMC4, NCAPH, SMC2
GO:0008286~insulin receptor signaling pathway	1.89846	BCAR3, KL, NCOA5, RARRES2, INSRR, GAB1, IRS4, PIK3R3, IDE, PIK3C2A, RPE65, SLC2A8, GRB14, PIK3CA, PTPRA, PDK4, RAF1, SOS1, DNAI1, GPLD1, RHOQ, PDK2
GO:0005759~mitochondrial matrix	1.8958	DMGDH, MIPEP, MRPS15, ALAS1, ACSM3, CHPF, FASTKD2, FASTKD3, OGG1, PARK7, TFB1M, ALKBH7, NR3C1, ALDH1L2, GLS, TP53AIP1, MCEE, ACADL, ALDH2, C1QBP, FPGS, DBT, NARS2, PDK4, ACADM, HMGCS2, ACADS, ACAD10, PDK2, AASS, ACOT9, PDHX, TSFM, MECR, NSUN4, ELAC2, ACOT13, SIRT5, DARS2, GLRX2, CYP27A1, LARS2, ALDH5A1, NDUFS8, NDUFS7, CLPP, FDX1, PCCB, PPIF, TFAM, NDUFS1, CARS2, ISCU, RNASEL, ACSS3, C2ORF69, POL…
GO:0008217~regulation of blood pressure	1.88725	CALCA, ACSM3, NPR3, WNK4, ATP1A2, NPPB, GNA13, EDNRB, NPY, EMILIN2, GCH1, KCNJ8, LNPEP, SOD2, AGT, POMC, ACTA2, MC3R, P2RX4, P2RX1, SCNN1A, GNB3, PPARG, SGK1, NOX1
GO:1905665~positive regulation of calcium ion import across plasma membrane	1.88641	PPP3CB, RAMP3, PPP3CC, CALCR, GRM6, P2RX1, IAPP
GO:1903800~positive regulation of production of miRNAs involved in gene silencing by miRNA	1.88641	BMP4, IL6, DDX5, MYCN, MAP2K2, LIN28A, RIPK1
GO:0097186~amelogenesis	1.88641	ATF2, CSF3R, ENAM, PERP, AMELX, CFTR, MMP20
GO:0003272~endocardial cushion formation	1.88641	ACVR1, BMP2, APLNR, TBX3, BMPR1A, BMP5, TBX2
GO:0048711~positive regulation of astrocyte differentiation	1.88641	BMP2, SERPINE2, BIN1, ID2, HES1, IL6ST, PRPF19
GO:0030295~protein kinase activator activity	1.86585	NEK9, CAB39, RPLP1, AGAP2, PRKAG2, MAPK8IP2, MOB3B, MOB1A, STK11, GPRC5A, PIK3CA, RHEB, MADD, NCKAP1L, GPRC5D
GO:0061469~regulation of type B pancreatic cell proliferation	1.86095	NR4A1, ERRFI1, NR4A3, CDK4, NR1D1, MEN1
GO:1905821~positive regulation of chromosome condensation	1.86095	NCAPH2, NCAPG, NCAPD2, SMC4, NCAPH, SMC2
GO:0003183~mitral valve morphogenesis	1.86095	ACVR1, NAGLU, TWIST1, SMAD6, SOX4, BMPR1A
GO:0048661~positive regulation of smooth muscle cell proliferation	1.85251	PDGFRB, STAT1, HDAC1, IGF1, THBS1, CX3CL1, FOXP1, EREG, BMP4, IL6, NR4A3, PIK3CA, RPS6KB1, MYC, ID2, MYB, TLR4, NOX1, HBEGF
GO:0008543~fibroblast growth factor receptor signaling pathway	1.85251	KLB, KL, FGFBP1, GALNT3, WNT5A, FGF1, FRS3, TBX2, SETX, FGF6, FGF8, RAB14, FLRT3, FLRT1, SPRY2, SHOC2, SOS1, FGF23, FGF12
GO:0007631~feeding behavior	1.84784	CALCA, NPY, PPY, PRLHR, NMUR2, GCG, FYN, GPR83, MRAP2, HCRTR2, HCRTR1, STRA6
GO:0090190~positive regulation of branching involved in ureteric bud morphogenesis	1.84244	WNT2B, PAX8, LHX1, SIX1, SOX8, SOX9, HOXB7, AGT, VEGFA
GO:0043149~stress fiber assembly	1.84244	PDLIM1, SRF, CUL3, LIMK1, PTK2B, ARRB1, PHACTR1, TNFAIP1, FHDC1
GO:0007076~mitotic chromosome condensation	1.84244	NCAPH2, AKAP8L, NUSAP1, NCAPG, PHF13, NCAPD2, SMC4, NCAPH, SMC2
GO:0043425~bHLH transcription factor binding	1.83682	TCF15, LMO2, BHLHE40, HAND1, FHL2, BHLHE41, ID3, TWIST1, TCF21, SOX9, IKZF4, RUNX2
GO:0051085~chaperone mediated protein folding requiring cofactor	1.83088	HSPA9, CD74, HSPA8, TOR1A, PTGES3, HSPA2, HSPE1, TOR1B, DNAJB1, HSPH1, DNAJB5, BAG1, SDF2
GO:0055074~calcium ion homeostasis	1.83088	TFAP2B, KL, WFS1, WNK4, CIB2, CYP27B1, NT5E, ZNHIT1, TRIM24, TNFSF11, FAM20A, FGF23, ATP6V1B1
GO:0042789~mRNA transcription from RNA polymerase II promoter	1.83084	ATF2, MED1, TBP, TAF12, NCBP1, THRA, NCBP2, EPAS1, VDR, ZBTB1, NR1H3, AP3B1, SUPT6H, CREB1, TFCP2, TAF8, PPARG
GO:0032922~circadian regulation of gene expression	1.82675	EGR1, HDAC1, MYCBP2, USP2, BHLHE41, HNF1B, AHR, NR1D1, NR0B2, PER2, RAI1, MC3R, MYBBP1A, ID2, CRY2, ID1, BHLHE40, CRY1, ID3, CLOCK, PPARGC1A, NUDT12
GO:1990090~cellular response to nerve growth factor stimulus	1.82273	CALCA, KIDINS220, CBL, FOXO3, EHD1, ACAP2, DYNC1LI2, KAT2A, RAP1A, ID1, RAPGEF1, RAPGEF2, HES1, TAC1
GO:0000070~mitotic sister chromatid segregation	1.82273	KIF25, CDCA8, TUBG2, SMC4, NSL1, ZWINT, WRAP73, KIF18A, ESPL1, CENPK, NUSAP1, ZNF207, NEK2, RAN
GO:0030217~T cell differentiation	1.821	EGR1, DTX1, PIK3R3, PTPN22, GATA3, TCIRG1, LIPA, IL2, RUNX2, PREX1, ZAP70, CD4, PPP3CB, LEPR, SOX4
GO:0030177~positive regulation of Wnt signaling pathway	1.821	KANK1, ZRANB1, CRBN, MBD2, TMEM132A, TNFAIP3, SULF1, CDC73, BMP2, DEPDC1B, SPIN1, LGR6, WNT3, WLS, TLR2
GO:0043967~histone H4 acetylation	1.821	ATF2, NAA40, USP22, ACTL6A, CHD5, MSL3, MBTD1, ZZZ3, IRF4, MORF4L2, BEND3, EPC1, KAT7, EPC2, BRD8
GO:0030496~midbody	1.77778	ZNF330, TXNDC9, POLDIP2, VPS4B, CCDC124, VPS4A, DCTN3, RNF8, KIF14, SLC2A1, WIZ, CDCA8, NAT10, KLHL13, GNAI2, SPAST, MICAL1, KIF13A, NEK2, LZTS2, ECT2, MARK4, MYH10, APC2, DDX11, RDX, ANXA11, KIF23, URB2, TEX14, TTC19, CIT, ANLN, RAP2A, CENPF, PSRC1, PITPNM1, KATNBL1, CHMP3, BIRC6, KIF20A, PKN1, LAP3, CPEB3, YPEL5, RAN, ARL8B
GO:0048856~anatomical structure development	1.77428	TFAP2A, GCM2, TFAP2B, SPARC, TFAP2D, TFAP2E, EYA4, PAX3, PAX6, NR2E1, NR2C1, NR2E3, HOXC11, HOXA11, PAX1, SFRP4, ATXN1, PAX8, PAX7
GO:0005788~endoplasmic reticulum lumen	1.76953	FLT3, PLOD3, TXNDC12, LAMC1, EVA1A, IL12B, COL10A1, QSOX1, SIL1, CTSC, ADAMTS7, MEN1, PCID2, WNT5B, IGFBP5, WNT5A, PLAUR, GPX7, APOA1, ADAM10, APOA4, CNPY3, APOA5, CKAP4, MINPP1, VCAN, RCN2, COL4A2, ENAM, IL23A, COL21A1, MATN3, SERPINC1, PROZ, CFP, THBS1, KNG1, C3, WNT6, OS9, STC2, SPP1, ARSD, WNT1, AMELX, FGF23, UGGT1, ARSB, WNT3, EDEM3, BCHE, TOR1A, F10, WFS1, GOLM1, TMEM132A, FUCA2, FN1, FMO1,…
GO:0000165~MAPK cascade	1.7689	YWHAE, NRK, RASAL1, NENF, ADRA1A, CAMKK2, PSMB7, FGF8, PSMB2, PSMB3, MYC, PSMB1, CCL3, PTK2B, CCL2, RIPK1, MAP3K8, MAP3K9, CD36, MAP4K5, FGF23, MAP3K7, MAP2K5, MAP2K6, MEN1, MAP2K3, MAP2K2, DAB2IP, ASH1L, MAPK8IP2, SORBS3, SETX, PPP5C, TAOK3, MAPKAPK3, IL1B, RAPGEF2, KRAS, PTPN6, RAF1, MAP3K14
GO:0006979~response to oxidative stress	1.76734	PNKP, OGG1, PARK7, LIAS, SELENOK, EPX, MPO, THG1L, PDLIM1, DUOX1, TPO, MAPK8, PRDX5, FGF8, PRDX4, ALDH3B1, STC2, PRDX1, TRIM25, RIPK1, C19ORF12, TOR1A, DHCR24, HNF1A, PRDX6, GCLC, VNN1, NDUFS8, ALS2, STK25, ERCC1, CAT, GCLM, NFE2L2
GO:0005770~late endosome	1.76722	VPS29, GRN, WDR48, VPS4A, DERL1, DYSF, CLEC16A, CXCR4, TCIRG1, CLCN3, RAB22A, RAP1A, ATP7B, TTPA, LAMP2, AP5S1, CD74, HSPA8, MAP2K2, SLC30A3, SLC31A2, EXOC8, KIDINS220, SLC31A1, SLC11A1, SLC11A2, M6PR, APOA5, TMEM59, DYNC1LI2, RAB14, RNF128, SNX14, VPS41, CHMP3, RAB9A, RAPGEF2, LAMTOR2, TMEM9, RAB9B
GO:0071949~FAD binding	1.7667	NQO2, STEAP3, MTRR, MICAL2, DHCR24, KMO, COQ6, DAO, MICAL1, CRY2, AGPS, CRY1, QSOX1, MMACHC, PCYOX1
GO:0006473~protein acetylation	1.76285	ING4, KAT2B, CREBBP, GTF2B, NAT10, NAT9, CLOCK, LACRT
GO:0090280~positive regulation of calcium ion import	1.76285	PDGFRB, LGALS3, CASR, CXCL12, GRM6, CCL3, CCL2, GCG
GO:0045723~positive regulation of fatty acid biosynthetic process	1.76285	KAT2B, MLXIPL, LPGAT1, ELOVL5, NR1H3, APOA1, APOA4, APOA5
GO:0035729~cellular response to hepatocyte growth factor stimulus	1.76285	IL10, MED1, GCLC, CASR, CREB1, HGF, GCLM, APPL2
GO:0001222~transcription corepressor binding	1.75448	HDAC5, STAT1, HDAC1, PHF1, PHF12, ZBTB16, NEK6, WIZ, NR1D1, RUNX3, ETS1, PER2, BCL6, CNOT2, HES1, ZNF644, EZH2
GO:0004842~ubiquitin-protein transferase activity	1.74774	UBE2D3, TNFAIP3, UBE3A, CBLB, BRCA1, TNFAIP1, PRPF19, FBXO21, RNF115, TRIM5, TRIM2, RNF19A, TRIM25, FBXO3, TRIM21, FBXO9, TRIM23, MYLIP, RNF43, TRIM62, FBXO2, RC3H1, LMO7, FBXW2, DDB2, RNF144B, RNF167, UBE2R2, KCTD10, HECW1, BIRC6, RBCK1, PDZRN3, BIRC2, BIRC3, CUL3, CUL2, RNF8, KLHL13, DTX4, CBL, RNF2, HECTD3, TRIM47, RBBP6, VHL, RNF130, TRIM45, ANKIB1, UBE2B, SMURF2, FANCL, WWP1, UBE2G1, PEX12, …
GO:0005635~nuclear envelope	1.74744	NUP107, CSE1L, NRM, LMNB1, GLE1, IPO8, SMPD4, SUMO1, MYC, SLC22A18, RAC1, HTATIP2, TMPO, NUP214, PARP6, RNF43, NUP210, ANXA11, PLA2G4A, LMO7, VRK2, BIN1, TMEM33, TNMD, NUP98, ATF6, MAD1L1, KPNB1, PAFAH1B1, LRRC59, RTN4, NUP160, FXR1, TNKS2, NUP85, ALOX5, BNIP1, NUP88, NUP43, TOR1A, NUP155, CBX3, FANCL, NUP153, TOR1B, PARP11, CENPF, ALOX5AP, CDK2, LPIN1, RAN
GO:0004708~MAP kinase kinase activity	1.73764	MAPK10, MAP2K3, MAPK8, MAP2K2, MAPKAPK3, MAP3K9, MAPK14, MAP2K5, MAP2K6
GO:0000281~mitotic cytokinesis	1.73713	RTKN, EXOC8, ROCK2, CKAP2, CDCA8, KIF23, CENPA, TTC19, CIT, ANLN, SPAST, ESPL1, STMN1, NUSAP1, KIF20A, STAMBP, ECT2, LZTS2, MYH10, SPTBN1, EXOC2
GO:0042102~positive regulation of T cell proliferation	1.73713	SASH3, CD86, CD274, ANXA1, CD70, CD80, VTCN1, SELENOK, IL4, IL6, CD6, IL23A, IL1B, TNFSF4, IL12B, HES1, NCKAP1L, CD46, IL6ST, ZP4, HAVCR2
GO:0009636~response to toxic substance	1.73587	PDGFRB, PRKCG, DDC, KDM5C, SRF, EPHX2, PON1, DNMT3A, AHR, BPHL, SLC6A4, ARHGAP33, BRIP1, RPS6KB1, CPS1, CDH1, TTPA, DHX15, MDM2, CCL3, SDC1, BLMH, TRPM6, TLR2
GO:0034504~protein localization to nucleus	1.72846	YWHAE, TOR1A, ZBTB16, XPA, SIX1, TOR1B, DCLK1, BMP4, COL1A1, PIKFYVE, STK11, DVL1, MDM2, PAF1, SOX9
GO:0046966~thyroid hormone receptor binding	1.71919	MED1, MED13, MED24, ZNHIT3, NCOA3, GTF2B, GTF2H1, BRD8, MED4, HMGN3, NR0B2, OASL
GO:0043621~protein self-association	1.71798	GPSM2, SPTBN5, ABCD3, RSAD2, FLT3, FHOD1, SLC2A1, TNFAIP3, EML2, ACVR2A, FOXP1, CD2, ATXN1, TEC, ZNF639, CCDC88C, DVL2, PTK2B, PPARG, ERGIC3, TRIM32, CTSC, PLEC
GO:0005509~calcium ion binding	1.71752	SPARC, CALML5, DGKB, CIB2, CALML3, PKD2L1, CBLB, CSN2, CDH9, CELSR3, LOXL2, CDH6, CAPN9, EFEMP1, GNPTAB, CAPNS1, CDH1, CHORDC1, ENPP2, CAPN1, PRSS3, TGM3, PLS1, CUBN, UNC13C, CASR, PCID2, CD93, SWAP70, HPCAL1, ANXA11, ANXA10, HPCAL4, MYL7, STIM2, GPD2, MYL2, PADI2, MASP2, DSC1, DSC2, DSC3, NOTCH2, NECAB1, NECAB3, HPCA, PROZ, ITPR2, LTBP2, PCDH12, NID1, PCDH17, MYL12B, TPO, BCL2L10, SCIN, RHOT1, C…
GO:0046330~positive regulation of JNK cascade	1.71525	MAPKBP1, FLT4, SDCBP, RB1CC1, PTK2B, TNFSF11, CCR7, RIPK1, ANKRD6, SLAMF1, UNC5CL, CCL21, GADD45A, WNT5A, DAB2IP, MMP8, WNT16, TPD52L1, MAPK8IP1, EDAR, DUSP22, IL1A, TAOK3, TRPV4, IL1B, LTBR, TLR4, NOX1
GO:0032496~response to lipopolysaccharide	1.71382	PTGFR, CITED1, PTGER2, WDR83, PTPN22, FASLG, LIAS, MPO, IL18BP, CASP9, CYP27B1, NAGLU, CNR1, FBXO3, CCR7, PCK1, AKIRIN2, GCH1, NOS2, KCNJ8, ABCC8, IL10RA, SLC11A1, FMO1, OPRM1, SOD2, SMAD6, SELE, FOXP1, NR4A1, CD6, CPS1, RPS6KB1, MAPKAPK3, SLPI, IL1B, GJB6, TLR4, TLR2
GO:0004712~protein serine/threonine/tyrosine kinase activity	1.70847	TRIO, NRK, TESK1, STK11, AKT3, RPS6KA1, STK16, PIM1, NEK1, MAP3K8, NEK2, NEK3, MAP3K9, EPHB2, MAP3K7, PDGFRB, PRKCG, PDGFRA, CDKL3, EPHA4, EPHA7, CDKL5, MAP2K2, MUSK, DAPK2, MATK, PRPF4B, VRK2, TNNI3K, PASK, ERN2, MAPKAPK3, PRKD3, TSSK6, ALPK3, RAF1, CSNK1G2, BLK, WNK4, STK35, STK38, RIPK1, MARK4, TRPM6, MARK1, SRPK2, CDK18, NEK9, SRMS, NEK4, NEK6, CLK4, DCLK1, CDK9, CLK1, CDK8, CDK7, CDK4, STK25…
GO:0030155~regulation of cell adhesion	1.6991	ROCK2, SRF, LAMA4, SPINK5, KIF14, PLAUR, CXCR4, LMO7, PRLR, PKD1, PLAU, TNN, SERPINI2, TNR, PTK2B, SOX9, CYTIP, CYTH1, ENG
GO:0007565~female pregnancy	1.69796	CLIC5, HFE, PZP, SLC2A1, CRHR1, ENDOU, PRLHR, CD38, SLC38A2, TEAD3, STAT5A, SLC38A1, AMBP, IGFBP5, TGFB3, ABCC8, IGFBP2, LNPEP, PGF, AGT, PSG8, RLN2, FOSB, RLN1, UMPS
GO:0004402~histone acetyltransferase activity	1.6956	ATF2, CREBBP, GTF3C4, NCOA3, GTF2B, SUPT7L, KAT2B, KAT2A, MED24, TADA2A, KAT7, METTL8, CLOCK
GO:0038180~nerve growth factor signaling pathway	1.69004	RAP1A, SORT1, KIDINS220, RAPGEF1, RAPGEF2, SHOC2, NGF
GO:0060394~negative regulation of pathway-restricted SMAD protein phosphorylation	1.69004	LRP1, SNX25, PMEPA1, PPARG, SMAD6, DKK1, ENG
GO:0060322~head development	1.69004	IL11RA, FLRT3, DLX6, LHX1, MKS1, WDR11, STRA6
GO:0006828~manganese ion transport	1.69004	TRPC6, TRPC4, SLC41A2, SLC11A1, SLC11A2, ATP2C1, TMEM165
GO:0007033~vacuole organization	1.69004	FIG4, ATF2, MAN2A1, VPS4B, VPS4A, B4GALNT1, NDP
GO:0090161~Golgi ribbon formation	1.69004	GOLPH3, STX6, GCC2, VAMP4, FHDC1, OPTN, TMED5
GO:0002062~chondrocyte differentiation	1.6818	WNT2B, WNT5B, MAPK14, RUNX3, GDF5, GLI3, RUNX2, BMP4, BMP2, SNX19, SOX9, SOX6, AMELX, MEF2D, GPLD1, SOX5, ADAMTS7, BMPR1A
GO:0030552~cAMP binding	1.67438	POPDC2, POPDC3, PDE10A, PRKAR1A, PRKAR2B, PDE4D, PRKAR2A, RAPGEF2, CNGA4, BVES
GO:0005044~scavenger receptor activity	1.66981	LGALS3BP, MSR1, LRP1, TMPRSS4, LOXL3, STAB2, PRG4, TMPRSS13, LOXL2, PGBD1, MARCO, ENDOU, CD6, CD5, STAB1, ENPP2, CD36
GO:0048185~activin binding	1.66845	ACVR1, AMHR2, FST, ACVR1B, ACVR2B, TGFBR1, ACVR2A, ENG
GO:0005123~death receptor binding	1.66845	CASP8AP2, TMBIM1, MADD, DAB2IP, RIPK1, FASLG, CFLAR, BID
GO:0032934~sterol binding	1.66845	OSBPL9, OSBPL7, SCP2, OSBPL5, NPC2, OSBP, SCP2D1, SCAP
GO:0071464~cellular response to hydrostatic pressure	1.66697	PIK3CA, MYC, PKD2, PLEC
GO:0070741~response to interleukin-6	1.66697	CITED1, CHI3L1, PCK1, FOXA2
GO:1905222~atrioventricular canal morphogenesis	1.66697	BMP2, TBX3, ENG, TBX2
GO:0061092~positive regulation of phospholipid translocation	1.66697	ATP8A2, TMEM30A, ATP8A1, ABCB4
GO:0032968~positive regulation of transcription elongation from RNA polymerase II promoter	1.66599	TCERG1, MED1, NCBP1, NCBP2, GTF2F1, MED4, SUPT6H, ELL2, MED6, CDC73, MED28, CDK9, MED23, MED24, MED10, MED20, MED31
GO:0035024~negative regulation of Rho protein signal transduction	1.6577	KANK1, SLTM, BCL6, MYOC, KCTD10, ITGA3, CUL3, STMN1, TNFAIP1, ADRA1A
GO:0043278~response to morphine	1.6577	GHR, PRKCG, RGS4, PPP5C, CNR1, SLC1A1, FOSB, CXCR4, TACR1, PITX3
GO:0035066~positive regulation of histone acetylation	1.63752	KAT2A, TADA2A, MYBBP1A, IL1B, SNAI2, ARRB1, BRCA1, DEK, BAZ1B, PPARGC1A, SF3B1
GO:0006622~protein targeting to lysosome	1.63752	BECN1, ZFYVE16, GGA3, SORT1, VPS4A, M6PR, GCC2, AP3B1, NDP, ATG14, SORL1
GO:0032755~positive regulation of interleukin-6 production	1.63295	UNC93B1, DHX9, TWIST1, SELENOK, IFIH1, IL1RL2, IL36A, CD36, CD74, AKIRIN2, IL33, NOS2, WNT5A, POU2F2, MMP8, EREG, IL1A, IL6, TYROBP, IFNG, POU2AF1, TRPV4, IL1B, TNFSF4, IL17F, ARHGEF2, TLR4, IL17A, TLR2
GO:0031100~animal organ regeneration	1.63202	MED1, FLT3, HGF, BAAT, NR0B2, PGF, NR4A3, CXCL12, FPGS, PPARG, LCP1, BAK1, LPIN1, WNT1
GO:0006364~rRNA processing	1.63066	RPL5, RNASEL, DDX27, HEATR1, FCF1, PWP1, RRP8, RPF1, RRP9, EXOSC9, RRP36, DROSHA, BRIX1, UTP20, MDN1, WDR36, KRR1, DDX56, RPS6, WDR74, WDR75, DDX10, DDX54, IMP4, NPM3, UTP18, BYSL, WDR55, MRPL44, FTSJ3, RPS25, EBNA1BP2, LAS1L, FRG1, SBDS, MPHOSPH10
GO:1904667~negative regulation of ubiquitin protein ligase activity	1.63051	MAD2L2, RPL5, BAG2, USP44, RPL23, FBXO5
GO:0033622~integrin activation	1.63051	CXCL12, KRIT1, FN1, ITGB1BP1, TLN1, CX3CL1
GO:0043583~ear development	1.63051	TCF15, RDH10, ECE1, GATA3, STRA6, BMP5
GO:0045064~T-helper 2 cell differentiation	1.63051	IL4, BCL6, HLX, MYB, GATA3, MEN1
GO:0045617~negative regulation of keratinocyte differentiation	1.63051	MSX2, HOXA7, SRSF6, EXTL3, EZH2, OVOL2
GO:0035774~positive regulation of insulin secretion involved in cellular response to glucose stimulus	1.62869	PPP3CB, ABCC8, BAD, GPR68, OSBP, NR1H4, GCG, NADK, GPLD1, CFTR, BAIAP3, PPARD
GO:0001662~behavioral fear response	1.62869	FBXL20, USP46, RPS6KB1, ALS2, MDK, SLC1A1, ATP1A2, NR2E1, MORC1, MAPK8IP2, PDE8B, ASIC1
GO:0001657~ureteric bud development	1.6276	GDF11, SDC4, SIX1, TCF21, SMAD6, SMAD5, BMP4, EPCAM, LHX1, CAT, SDC1, SIM1, CRLF1
GO:0015721~bile acid and bile salt transport	1.6276	ABCC3, ABCC4, PRKAA1, ABCD3, SLC10A7, ABCC2, SLC10A2, SLC10A3, HNF1A, ABCC11, NR0B2, SLCO1B1, SLCO2B1
GO:0003684~damaged DNA binding	1.62565	DCLRE1B, CREBBP, PCNA, OGG1, PNKP, RPA1, XPA, REV1, RPA2, BRCA1, APTX, RAD23B, DDB2, MSH6, NEIL3, RPA3, ERCC1, CRY2, RAD1, ERCC5, POLK
GO:0034451~centriolar satellite	1.62129	CD86, NAA40, DYSF, DLST, KLHL12, DBH, ODF2L, PDZD2, UBN1, CNTRL, FLOT1, NEK1, BBS9, CEP72, DLGAP5, RAB11FIP5, CEP68, SPAG9, CCDC18, NEK6, LRRC49, UPF3B, KCTD1, IFT43, FRMD8, TACC3, ITGB1BP1, TEK, ZMYND10, ALDOB, LRIF1, DZIP1, SSX2IP, MDM1
GO:0032982~myosin filament	1.62059	MYH2, MYH3, MYO18B, MYBPH, MYH8, MYH13, MYH11, MYH10, MYOM2
GO:0005874~microtubule	1.62057	INVS, KIF14, KIF12, KIF17, TPGS2, TUBA1B, RASSF5, STMN1, KIF13A, NUSAP1, CASP1, ZNF207, NEK2, KIF21B, LZTS2, CDK5RAP3, CDK5RAP2, APC2, MAP2K2, LRRC49, CKAP2, KIF25, MTUS2, KIF23, NAV1, TUBG2, DYNLL2, EML2, DNM1, TUBB2B, DYNC1LI2, TUBB2A, TCP1, KIF20A, ARHGEF2, FKBP4, PAFAH1B1, DNAH1, AKNA, DNAH7, DNAH8, DNAH5, DNAH6, TUBD1, DNAH9, KLC1, CAMSAP2, KLC4, SPAST, HSPH1, BAG2, DVL1, MAP7, NPHP3, CCT7, …
GO:0030593~neutrophil chemotaxis	1.61334	VAV3, CXCL6, CSF3R, EDN3, CCL21, CCL20, GBF1, TREM1, CX3CL1, PREX1, LGALS3, PIKFYVE, CCL8, CCL7, IL1B, CCL3, DPEP1, CCL2, CCL1, NCKAP1L, SLC37A4, CCL18, PF4V1, CCL26
GO:0031226~intrinsic component of plasma membrane	1.61019	PDGFRB, OPRD1, PDGFRA, CD63, SLC10A7, UNC5A, ADIPOR2, CRHR1, CD6, CD48, SCN2A, TLR4, TLR2
GO:0006986~response to unfolded protein	1.60729	EDEM3, HSPA8, EDEM1, FAF2, DERL1, HSPA2, HSPE1, TOR1B, THBS1, THBS4, DNAJB2, DNAJB1, ERP44, HSPH1, DNAJB5, DNAJC4, MFN2, FBXO6
GO:0042770~signal transduction in response to DNA damage	1.60604	CASP9, GADD45A, RNF8, CRY1, MAPK14, BID, WNT1, MAP2K6
GO:0098662~inorganic cation transmembrane transport	1.60604	P2RX3, KCNJ8, ABCC8, HTR3C, RHAG, PKD2L1, ASIC2, PKD2
GO:0035092~sperm chromatin condensation	1.60604	PIWIL1, RNF8, CHD5, EPC1, TSSK6, TNP2, TNP1, BRDT
GO:0030194~positive regulation of blood coagulation	1.60604	TBXA2R, SERPINE1, ST3GAL4, EMILIN2, ENPP4, CD36, THBS1, NFE2L2
GO:0001702~gastrulation with mouth forming second	1.60604	ACVR1, ZBTB17, UGDH, LHX1, ACVR2B, ACVR2A, RNF2, AMOT
GO:0038084~vascular endothelial growth factor signaling pathway	1.60604	PDGFRB, NRP2, PIK3CA, FLT3, FLT4, GAB1, PGF, VEGFA
GO:0043367~CD4-positive, alpha-beta T cell differentiation	1.60134	SASH3, CD83, RSAD2, NKX2-3, PAX1
GO:0090266~regulation of mitotic cell cycle spindle assembly checkpoint	1.60134	CCNB1, ANAPC15, DUSP1, USP44, CDK5RAP2
GO:0046033~AMP metabolic process	1.60134	AK1, AK2, AMPD1, AMPD2, AMPD3
GO:0010032~meiotic chromosome condensation	1.60134	NCAPH2, NCAPD2, SMC4, NCAPH, SMC2
GO:0071716~leukotriene transport	1.60134	ABCC3, ABCC4, ABCC2, ABCC10, ABCC11
GO:0097647~amylin receptor signaling pathway	1.60134	CALCA, RAMP3, CALCR, IAPP, RAMP1
GO:0060221~retinal rod cell differentiation	1.60134	GNAT2, SOX8, NDP, SOX9, GNAT1
GO:0061312~BMP signaling pathway involved in heart development	1.60134	ACVR1, BMP4, BMP2, MSX2, BMPR1A
GO:0090207~regulation of triglyceride metabolic process	1.60134	PANK2, MBOAT7, GNB3, CIDEB, ATG14
GO:0042487~regulation of odontogenesis of dentin-containing tooth	1.60134	BMP4, WNT10A, BMP2, FGF8, RUNX2
GO:0001837~epithelial to mesenchymal transition	1.58889	DDX5, AKNA, FOXF2, ROCK2, HGF, WNT5A, LOXL3, IGF1, TGFBR1, LOXL2, EPB41L5, BMP2, SNAI1, SNAI2, SOX9, AMELX, ENG
GO:0042626~ATPase activity, coupled to transmembrane movement of substances	1.58475	ABCD4, ABCC3, ABCC4, ABCA2, ATP6V1G1, RALBP1, ABCD3, ABCC2, ABCC8, ABCC5, ABCB4, ABCB5, ABCC10, ABCC11, CFTR, ABCG2
GO:0016874~ligase activity	1.58475	UBE3C, FANCL, UBR2, UBE3A, LIG3, BRCA1, ACSL3, ACACA, SUCLA2, HECTD3, TTLL2, HECW1, PCCB, MDM2, TRIM25, CARS2
GO:0071005~U2-type precatalytic spliceosome	1.58121	IK, PRPF38A, WBP4, MAGOHB, LSM5, SMU1, EFTUD2, PRPF4, RNF113A, SNRPD2, RBMX2, PRPF3, SNRPB2, BUD13, SF3B1, SNRPB
GO:0006457~protein folding	1.57878	APCS, TXNDC9, LMAN2L, WIPF1, CCDC47, HSPBP1, CCT6B, GNAI2, NPPB, DNAJB1, NUDCD3, HSPH1, GRPEL1, GNAT2, BAG2, DNAJB5, CDC37L1, QSOX1, CCT7, SIL1, CCT4, NKTR, HSPA9, TRAP1, HSPA8, MKKS, PPIL1, PTGES3, TTC1, TBCC, MOGS, HSPE1, ERP44, PDCL3, DNAJC1, DNAJC4, TCP1, TBCE, GNB4, PPIF, GNB3, ZMYND10, FKBP4, CRYAB, ATF6, PFDN5
GO:0030659~cytoplasmic vesicle membrane	1.5641	RALA, DYSF, GDE1, ITPR2, ARRB1, SAYSD1, PKD2, ABCC11, CYB561D2, LAMP5, ARHGAP21, NPC1L1, IYD, FLRT1, AP1S1, RAB11FIP2, GBP1, YKT6, RHBG, SLC18A1, PACSIN1, IL15RA, GABRA1, TOR1A, MREG, DENND4C, LNPEP, GABRG2, MFSD10, GPRC5A, SNX17, SNX15, SPIRE1, AQP11, GPR18
GO:0008154~actin polymerization or depolymerization	1.56181	VASP, GHSR, SCIN, WIPF1, AVIL, ABI1, WAS, DSTN, VILL
GO:0032332~positive regulation of chondrocyte differentiation	1.56181	ZBTB16, SOX9, SOX6, GDF5, GLI3, RUNX2, LOXL2, SOX5, HOXA11
GO:0007229~integrin-mediated signaling pathway	1.55834	ADAMDEC1, ITGB4, CUL3, ITGA2B, PLEK, ADAM22, ITGAL, PRAM1, FUT8, ADAM23, PTK2B, ITGB6, ILKAP, VAV3, ITGA4, ITGA3, FN1, APOA1, ADAM10, ITFG2, FGR, TEC, PTPRA, ITGA11, ANGPTL3, ITGA7, CCM2, ITGB1BP1, TLN1
GO:0033138~positive regulation of peptidyl-serine phosphorylation	1.55217	BCAR3, OPRD1, TENM1, CSF3, RAMP3, MAPKAP1, DOCK7, CREBL2, PARK7, TXN, CALCR, PDCD10, SH2D3A, WNT5A, GCG, NGF, VEGFA, MAD2L2, IL6, PIK3CA, CAPRIN2, SPRY2, IAPP, CAMK1, RAF1, CD44
GO:0006935~chemotaxis	1.54677	CXCL6, RALA, PLGRKT, C5AR2, CXCR4, CX3CL1, TYMP, AMOT, C5, CCL8, CCL7, PLAU, CCRL2, CCL3, ENPP2, CCL2, CCL1, CCR7, NCKAP1L, CCR6, CCL18, CCR2, PDGFRB, RALBP1, CCL20, RARRES2, PLAUR, MAPK14, CREB3, CXCL12, DOCK2, HRG, CCL26
GO:0043123~positive regulation of I-kappaB kinase/NF-kappaB signaling	1.54242	HTR2B, FASLG, CX3CL1, TFG, CASP10, TRIM5, DHX15, TNFSF10, CASP1, TNFSF11, TRIM25, CCR7, CD36, TRIM21, MAP3K7, TRIM22, WLS, UNC5CL, TRIM62, EDAR, IL1A, IRF3, IL1B, TRIM14, RBCK1, GAPDH, TLR4, BIRC2, BIRC3, LTF, ANKRD17, ATP2C1, TSPAN6, RIPK1, FYN, ECT2, CD74, CCL21, NEK6, TNFRSF10B, CFLAR, CD4, PPP5C, CTH, LTBR, TRIM38, TRIM32, MAP3K14, CC2D1A, LAMTOR5
GO:0048589~developmental growth	1.5393	ZMIZ1, SRF, TBCE, EIF4H, GATA3, CGA, GLI3, BMPR1A, HOXA11, STRA6
GO:0000375~RNA splicing, via transesterification reactions	1.5393	PRPF4, TRA2B, PRPF3, MPHOSPH10, WDR83, SRSF4, SF3B1, SMNDC1, BCAS2, SRRM1
GO:0044772~mitotic cell cycle phase transition	1.5393	CCNA1, CCND3, CCNB1, CCNJ, CCND2, CCND1, CCNI, CCNG1, CKS2, CCNJL
GO:0042908~xenobiotic transport	1.5393	ABCC3, SLC31A1, SLC22A2, ABCC5, SLC22A18, ABCB5, SLC2A1, ABCC10, ABCC11, SLC18A1
GO:0030301~cholesterol transport	1.5393	MSR1, STARD3NL, OSBPL5, VAPB, NPC2, NPC1L1, VPS4B, APOA1, CD36, CFTR
GO:0032027~myosin light chain binding	1.53926	SPATA6L, MYOC, MYH8, CXCR4, SPATA6
GO:0005375~copper ion transmembrane transporter activity	1.53926	ATP7B, SLC31A2, SLC31A1, SLC11A2, SLC39A11
GO:0051920~peroxiredoxin activity	1.53926	PRDX5, PRDX4, PRDX1, PARK7, PRDX6
GO:0042475~odontogenesis of dentin-containing tooth	1.53581	PDGFRA, DLX2, ODAM, HDAC1, FST, LRP4, ACVR2B, GLI3, ACVR2A, RUNX2, EDAR, BMP4, WNT6, BMP2, HAND1, AMELX, NKX2-3, BMPR1A
GO:0008340~determination of adult lifespan	1.53463	KL, ATP8A2, KCNJ8, ATN1, PRDM2, TFCP2L1, IDE, LIPA, MSH6, NAGLU, ERCC1, B4GALNT1, SCN2A
GO:0045765~regulation of angiogenesis	1.53463	EGLN1, RNH1, PLXND1, ETS1, IL6, GPNMB, PDCD10, ENPP2, KRIT1, PTK2B, CCM2, RECK, HTATIP2
GO:0097193~intrinsic apoptotic signaling pathway	1.53463	IVNS1ABP, APAF1, BAD, CUL3, CUL2, IFI6, HTRA2, CLU, SGPP1, CASP9, MSH6, LGALS12, BAK1
GO:0050860~negative regulation of T cell receptor signaling pathway	1.53001	DUSP22, LGALS3, ELF1, DUSP3, BTN2A2, CD160, PTPN6, CBLB, PILRB, PTPN22, GBP1
GO:0003281~ventricular septum development	1.52934	PAX8, PTK7, SUFU, CNTRL, MDM2, HES1, GATA4, MATR3, GATA3, AP2B1, SMAD6, STRA6
GO:0006611~protein export from nucleus	1.52934	HSPA9, NUP214, EGR2, RANBP3, NXT1, XPO4, CSE1L, XPO5, CHORDC1, CTDSPL2, PKD1, RAN
GO:0010508~positive regulation of autophagy	1.52525	BECN1, PRKAA1, NPRL2, AMBRA1, FOXO3, PIK3C2A, UFL1, STK11, TRIM5, RB1CC1, TRIM21, TRIM22, TRIM23, USP20, BAD, TFEB, DCN, TMEM59, IFNG, CCNY, TRIM14, TRIM38, ATF6, TRIM32, OPTN
GO:0019003~GDP binding	1.52517	RALA, RAB5C, UCP1, RERG, RAB22A, RAP2C, RAP2A, RAP1A, RAB14, RRAGC, RRAS, RHEB, RRAGD, RAB9A, KRAS, GNAT1, RAB17, PCK1, GBP1, RAB9B, RAN, ARL8B, TRIM23
GO:0000922~spindle pole	1.52099	CEP104, NUMA1, CUL3, DCTN4, VPS4B, BOD1L1, VPS4A, BCCIP, NSL1, FAM110A, UXT, CDC20, CCNB1, SPAST, NEK2, CDK5RAP2, ENKD1, IK, RALBP1, ODF2, NEK6, DDX11, PLEKHG6, CKAP2, MAPK14, CENPF, PSRC1, ALMS1, TACC3, SBDS, BIRC6, TUBGCP3, TUBGCP4, MAD1L1, CEP89
GO:0051984~positive regulation of chromosome segregation	1.51909	NUMA1, NCAPH2, NCAPG, NCAPD2, SMC4, NCAPH, SMC2
GO:0035810~positive regulation of urine volume	1.51909	NPPB, TFAP2B, EDNRB, NPR3, OPRL1, INPP5K, GNAI2
GO:0048388~endosomal lumen acidification	1.51909	ATP6V1A, ATP6V0B, AQP11, FASLG, TMEM9, CLCN3, ATP6V0A1
GO:0031529~ruffle organization	1.51909	PLEKHA1, CCL21, PLEK, ARFIP2, CCR7, RAC1, TCIRG1
GO:0007519~skeletal muscle tissue development	1.51511	MYOG, POPDC2, POPDC3, SIX1, CFLAR, GPCPD1, MAPK14, MEOX2, HLX, HSD17B1, MYF6, ITGA7, FLNB, METTL8, SKIL, BVES, MYF5
GO:0007346~regulation of mitotic cell cycle	1.51449	YWHAE, NEK9, CDK11A, ANAPC15, NEK6, GMNN, GBF1, AATF, SCAF1, THAP1, CDC20, SDCBP, MYC, RPA3, CDC27, CKS2, FBXO5, CDK5RAP3, DLGAP5, TMEM8B
GO:0004222~metalloendopeptidase activity	1.51385	MIPEP, ADAMDEC1, ADAM22, ECE1, IDE, MMP20, NLN, MMP25, MMP24, MMP27, PITRM1, ADAM23, CLCA2, CLCA1, ADAMTS8, CLCA4, ADAMTS7, MMP7, ADAM10, ADAM30, MMP8, ADAM19, MMP12, MMP13, MEP1A, SPRTN, MMP19, YME1L1, TLL1, MBTPS2, PAPPA2
GO:0048787~presynaptic active zone membrane	1.50572	LRFN3, SNAP25, CNTNAP1, KCNJ8, SYT11, ITGA3, STXBP1, P2RX1, OTOF, APBA1, STX2, STX11
GO:0000902~cell morphogenesis	1.50268	YAP1, UNC93B1, TFCP2L1, LIPA, CLU, CDH9, CDH6, GNAT2, CDH1, NCKAP1L, VHL, CDH26, ITGB6, ECT2, WNT3, CAP2, MED1, TBCCD1, DMRT1, VDR, HGF, TBCC, AP3B1, MAPK14, DKK1, BCL6, ARHGEF2, PLEC
GO:0050804~modulation of synaptic transmission	1.49835	SRGN, GRIA2, EPHA7, CDKL5, IQSEC2, DGKB, PCDH8, AKAP7, NGF, RTN4, DNM1, PPP1R9B, ARHGAP44, TUBB2B, GRIN3B, RPS6KB1, PRKAR2B, PTPRA, FYN, PLCG1, PFN1, DLGAP3, GRIA3, PAFAH1B1
GO:0042110~T cell activation	1.49062	CD86, ITK, TNFSF14, CD80, WAS, CBLB, LY9, IL4, CD2, ZAP70, CD4, PPP3CB, IRF4, MFAP3, TREML2, CEACAM21, SLAMF7, CD48, CD44
GO:0045296~cadherin binding	1.4848	YWHAE, TES, RPL34, HDLBP, PARK7, BZW2, FNBP1L, CLINT1, CDH9, CDH6, PCMT1, LASP1, MMP24, CDH1, TRIM25, ARFIP2, LRRFIP1, TMPO, ACVR1, LYPLA2, DBNL, TRPC4, SWAP70, GPRC5A, NUMB, RPL24, TLN1, CD46, PFN1, DBN1, VCL, PLEC, LRRC59, DDX6, TXNDC9, AHNAK, CBL, PPL, RTN4, DNAJB1, LDHA, SNX1, CALD1, PRDX1, STK38, EIF4H, CDH23, PAK6, FLNB, CDH26, PROM1, CTNNAL1, YKT6, ARGLU1, SPTBN1, VASP, HSPA8, STAT1, RDX, …
GO:0016323~basolateral plasma membrane	1.48332	CHRM3, CD81, SLC2A1, SLC4A1, IDE, PKD2, ABCC10, PKD1, SLC8A2, DSTYK, ATP7B, SLCO2B1, SLC16A6, FLOT1, LEPR, FLOT2, CD38, SLC16A7, CA9, CA14, ABCC3, ABCC4, SLC38A1, CASR, ANXA1, TRPC4, ITGA3, ABCC5, SLC6A13, SLC6A12, ANK1, LRRC7, NUMB, SLC29A1, CD44, ATP6V1B1, STXBP3, LRP1, SLC22A2, SLC41A1, LIN7A, SLCO1B1, PDZD11, EPCAM, SLC17A5, MAP7, OTOF, STX2, RHBG, MPP2, SLC31A1, SLC16A10, SLC4A7, SLC2A9, SLC…
GO:0099055~integral component of postsynaptic membrane	1.48146	EPHA4, NRP2, DAGLA, KCNA1, PCDH8, SLC6A11, OPRM1, CLCN3, ADRA1A, PCDH17, SLC6A4, FLRT3, P2RX1, CSPG5, EPHB2
GO:0008134~transcription factor binding	1.47787	KDM1A, FHL2, IGHMBP2, KCTD1, ARRB1, NR0B2, MEIS2, TFCP2, SUMO1, MDFIC, MYBBP1A, TFDP2, C1QBP, SUFU, PIM1, ENPP2, FOSB, APBB3, PPARGC1A, MDFI
GO:0006661~phosphatidylinositol biosynthetic process	1.47731	TPTE2, PI4K2B, MBOAT7, OCRL, PIK3C2A, MTMR4, MTMR7, FIG4, INPP4B, SH3YL1, PIKFYVE, PITPNM1, IMPA1, INPP5K, PIP5K1B
GO:0042311~vasodilation	1.47731	BBS2, MKKS, CASR, CALCA, GCH1, KCNJ8, NPR3, PLOD3, KNG1, AGT, NPPB, KAT2B, EDNRB, CPS1, PPARD
GO:0009411~response to UV	1.47731	ZRANB3, PRKAA1, UBE2B, REV1, HUS1, DDB2, MSH6, MAPK8, GNAT2, CAT, SPRTN, ERCC5, TRIM32, MAP4K3, MEN1
GO:0043025~neuronal cell body	1.47177	SNAP25, NRSN2, NUMA1, DENND1A, MPL, ELK1, CX3CL1, SLC8A2, PPP1R9B, GHR, TNN, GNAT1, EPHB2, CCR2, SLC38A1, CASR, EPHA7, ITGA4, ELOVL5, ARG1, GLRX2, TNFRSF1B, MAPK8IP2, SRCIN1, PTBP2, ERMN, MAPK8IP1, CIT, TANC1, CREB3, NDUFS7, XRN1, ALS2, MYOT, RUFY3, RAPGEF2, FKBP4, IL6ST, SOS1, PAFAH1B1, GRIA2, CALCA, PRKAA1, DDC, STAU1, PDE1B, HDAC1, PDE1A, KCNA1, SLC1A1, LRP4, ATP1A2, SLC1A4, CNN3, FXR1, DNAJB1…
GO:0007612~learning	1.46725	BCHE, SLC12A5, ATP8A1, UBA6, NRXN3, PPP1R9B, SLC8A2, PPP3CB, ATXN1, SYT11, PRKAR2B, DLG4, CHST10, PAK6, FYN, EPHB2, TLR2, STRA6
GO:0032024~positive regulation of insulin secretion	1.46725	BLK, PFKFB2, CHRM3, SNAP25, CASR, GIPR, BAD, NR0B2, GCK, SERP1, PRKAR1A, CD38, LRRC8A, FFAR2, FFAR1, TARDBP, GLUL, SOX4
GO:0031397~negative regulation of protein ubiquitination	1.46725	IVNS1ABP, PRKCG, BEX2, BEX1, USP4, TNFAIP3, ARRB1, PARK7, GTPBP4, PER2, UFL1, GCLC, BAG2, CHORDC1, CRY1, SPRY2, FYN, SOX4
GO:0061036~positive regulation of cartilage development	1.46547	BMP4, BMP2, MDK, ZBTB16, WNT5A, SOX9, SOX6, SOX5
GO:0045292~mRNA cis splicing, via spliceosome	1.46547	RBM17, NCBP1, NCBP2, WBP4, PRPF40B, PRPF4B, C9ORF78, DCPS
GO:0050773~regulation of dendrite development	1.46547	CDC20, PREX1, CDKL5, BCL11A, RAB17, DBN1, CAMSAP2, MARK1
GO:0051770~positive regulation of nitric-oxide synthase biosynthetic process	1.46547	MAP2K3, IL33, IFNG, STAT1, CCL2, TLR4, MAP2K6, TLR2
GO:0016620~oxidoreductase activity, acting on the aldehyde or oxo group of donors, NAD or NADP as acceptor	1.46354	ALDH3A1, ALDH3B2, ALDH5A1, ALDH2, ALDH1B1, ALDH3B1, ALDH8A1, GAPDH, ALDH1L2
GO:0006508~proteolysis	1.46242	ADAMDEC1, UBE3A, PARK7, CNDP2, ENDOU, CAPN9, CAPNS1, PLAU, FBXO3, FBXO6, CAPN1, PRSS3, ADGB, PCID2, AGTPBP1, FBXO2, FBXW2, RBP3, CLPP, DPEP1, YME1L1, MASP2, NUP98, LAP3, CFH, PROZ, HTRA2, C3, NLN, SDCBP, PITRM1, CLCA2, CLCA1, LTA4H, CLCA4, LNPEP, TMPRSS13, PROC, SPRTN, TPP2, BLMH, PCSK2, MIPEP, UFSP2, IDE, PRSS22, PEPD, MMP20, PRSS21, SCPEP1, MMP25, MMP24, SENP5, MMP27, CASP5, SCRN1, CASP10, SUFU…
GO:0050790~regulation of catalytic activity	1.46092	BECN1, EIF2B4, RANBP3, EIF2B2, PRKAG2, AP3B1, SOD2, PRKAG3, RLN2, ERCC5, CAPN1, SGK1, EIF2B1, SLAMF1
GO:0043588~skin development	1.46092	TFAP2B, WNT10A, ATP8A2, WDR48, TCF15, ITGA3, PTGES3, PTCH2, ARRDC3, DHCR24, PKD1, COL1A1, SUFU, ITGB6
GO:0006906~vesicle fusion	1.46092	VAV3, SYT4, SNAP25, STX12, STX17, GOSR1, DYSF, SYT13, STX11, SYT7, VAMP7, SYT11, STX6, STX2
GO:0030666~endocytic vesicle membrane	1.45811	MSR1, GRIA2, CD74, CSF3R, LRP1, WNT5B, WNT5A, STAB2, AP2B1, MARCO, WNT6, DLG4, STAB1, MDM2, CD36, WNT1, CACNG3, GRIA3, WNT3, WLS, HBEGF
GO:0015629~actin cytoskeleton	1.45308	CLIC5, SNAP25, ONECUT2, FKBP15, WIPF1, AVIL, SPPL2B, PKD2L1, RAB22A, LIMD2, PPP1R9B, BAIAP2L1, CDH1, ACTR3, NCOA5, SWAP70, ALG2, MYO7A, SRCIN1, IQCG, FGR, BIN1, MYOT, MYL2, LCP1, KPTN, DBN1, VCL, CD274, AHNAK, TMEM63B, DHX9, ABCB4, WAS, ACACA, CORO1C, CNN3, ARHGAP21, SCIN, CALD1, CNR1, MICAL1, FLNB, VILL, RGS22, WASF1, APBB3, GBP1, VASP, KLHL2, DSTN, NPM3, AIF1L, ARHGAP33, ARHGAP32, ANLN, CAPZA1,…
GO:0006695~cholesterol biosynthetic process	1.44692	PRKAA1, MVK, HMGCS1, INSIG2, APOA1, APOA4, DHCR24, HMGCR, APOA5, LIPA, NPC1L1, HMGCS2, CFTR
GO:0045787~positive regulation of cell cycle	1.44692	IL10, ANKRD17, SRPK2, PROX1, NR2E1, TBX3, SLC6A4, RPS15A, MYC, MARK4, MAP3K7, TRIM32, TRIM21
GO:0005576~extracellular region	1.44631	ADAMDEC1, SERPINE2, SERPINE1, C4BPA, C4BPB, ENDOU, PSMD3, PRSS3, PGLYRP1, CHIA, SERPINF1, ARMC8, DKK1, BCAN, CLPS, BIN2, RBP3, PLBD1, PADI2, GPLD1, CFH, LYPD3, A1BG, CFP, GNS, C3, HPX, C5, PRDX4, HSPH1, C6, C7, C9, ST3GAL4, LTA4H, CGA, ST3GAL3, WNT10A, DNASE2B, FUCA2, FN1, LNPEP, PRDX6, COL1A1, TMEM98, TCN1, HRG, LACRT, ARHGAP9, SERPINA7, MMP20, PRSS21, IL18BP, MMP25, GNLY, C1QTNF6, TIMP2, COL10A…
GO:0042733~embryonic digit morphogenesis	1.44451	FBXW4, CREBBP, HDAC1, ZBTB16, WNT5A, LRP4, TWIST1, ECE1, HOXC11, TBX3, GLI3, HOXA11, TBX2, BMP4, MKS1, B9D1, BMPR1A
GO:0010718~positive regulation of epithelial to mesenchymal transition	1.44451	WWTR1, TGFB3, TWIST1, TGFBR1, AGT, LOXL2, BMP4, MAD2L2, COL1A1, SDCBP, BMP2, IL6, MDK, GLIPR2, IL1B, SNAI1, EZH2
GO:0050775~positive regulation of dendrite morphogenesis	1.43982	CDKL3, PARP6, EPHA4, CUX2, CDKL5, CAPRIN1, SS18L2, CAPRIN2, OBSL1
GO:0030279~negative regulation of ossification	1.43982	CALCA, CALCR, MDK, LRP4, TMEM53, SOX9, SMAD6, DKK1, GFRA4
GO:0006939~smooth muscle contraction	1.43982	CHRM3, CHRNB4, CALCA, ROCK2, TBXA2R, FKBP1B, HTR2B, MYH11, ADRA1A
GO:0070314~G1 to G0 transition	1.43739	CYP27B1, ZBTB17, STK11, RPL23, WDR6, EZH2
GO:0002819~regulation of adaptive immune response	1.43739	CD160, IRF1, TNFSF4, CD48, AHR, ADCY7
GO:1900246~positive regulation of RIG-I signaling pathway	1.43739	ANKRD17, USP15, DHX58, DDX60, PUM1, OASL
GO:0001759~organ induction	1.43739	BMP4, FGF8, SIX1, FGF1, HOXC11, HOXA11
GO:0015747~urate transport	1.43739	SLC2A9, ABCC4, SLC17A1, SLC17A2, SLC17A3, ABCG2
GO:0030522~intracellular receptor signaling pathway	1.43613	NR5A1, NR4A1, NR4A3, NR5A2, NR1H4, NR1H3, AHR, NR1D1, NR2E1, NR2E3, NR2C1, PPARD
GO:0033574~response to testosterone	1.43613	XRN1, NASP, RPS6KB1, TBXA2R, BAD, CA9, CFLAR, HMGCS2, CBL, THBS1, HOXA11, FOXP1
GO:0045931~positive regulation of mitotic cell cycle	1.43613	STAT5A, SMOC2, CCNB1, DUSP3, RPS6KB1, POLDIP2, USP22, USP2, MDM2, TTL, MEIS2, PAFAH1B1
GO:0005540~hyaluronic acid binding	1.4341	BCAN, VCAN, TNFAIP6, C1QBP, STAB1, STAB2, LYVE1, CD44, IMPG1, HAPLN2
GO:0000380~alternative mRNA splicing, via spliceosome	1.42994	RBM17, SFPQ, DDX5, KDM1A, NCBP1, NCBP2, DHX9, SRSF1, STRAP, SRSF6
GO:0007269~neurotransmitter secretion	1.42981	SYT4, GRM4, STXBP3, PDZD11, STXBP1, DVL1, NRXN3, NRXN2, LIN7A, SYN1, ASIC1
GO:0005811~lipid particle	1.42662	SET, RAB5C, FAF2, GIMAP2, ABHD5, AUP1, PRPF19, ALDH3B2, SPAST, SYNGR2, RDH10, STARD13, RSAD2, CHKA, GBF1, CIDEB, G0S2, ACSL3, CKAP4, CLDN11, FIG4, EHD1, PITPNM1, RBP1, ATG2A, PNPLA4, GAPDH, RAB3GAP1
GO:0030276~clathrin binding	1.41872	SYT4, AP2B1, SYT13, PIK3C2A, CLINT1, AP4B1, SYT7, SYT6, AFTPH, DNAJC6, SYT11, BIN1, SYT10, MYCBPAP, SMAP1
GO:0043087~regulation of GTPase activity	1.41862	ARHGAP9, RABGAP1, PLXND1, CBLB, RASAL1, ARHGAP44, ALS2CL, PLXNA1, PLXNC1, BVES, SBF2, TBC1D15, VAV3, EPHA4, RALBP1, RDX, DAB2IP, OCRL, TRAPPC6A, ALS2, BCL6, RAB3GAP2, ITGB1BP1, RAB3GAP1, PAFAH1B1
GO:0006897~endocytosis	1.41838	LGALS3BP, BECN1, RAB5C, LRP1, FKBP15, CLEC10A, DENND1A, EQTN, STAB2, LRP4, FNBP1L, PIK3C2A, LIPA, CLINT1, EHBP1, RAB22A, RHOBTB2, GHR, MRC2, ENDOU, ENPP2, REPS1, RALBP1, DBNL, USP20, SORT1, SYNRG, PRG4, DNM1, EHD1, MARCO, EHD2, EHD3, RABEP1, BIN1, HEATR5B, RAB34, RHOJ, AAK1, OCIAD1, TRIP10, ESYT2, MYCBPAP, RHOU, RAB17, RIN2, RHOQ, CSNK1G2
GO:0048020~CCR chemokine receptor binding	1.41802	CCL8, CCL7, CCL21, CCL20, CCRL2, CCL3, CCL2, CCL1, CCL18, CX3CL1, CCL26
GO:0030334~regulation of cell migration	1.4157	CDKN1B, SERPINE2, PLXND1, LAMA4, KIF14, FGF1, RTN4, AMOT, DOCK10, FGF6, PARD6B, FGF8, TNN, DPYSL3, STMN1, ENPP2, TNR, PLXNA1, PLXNC1, RAC1, FGF23, TMSB10, PLEKHG3, TBCCD1, PAX6, SRCIN1, ABI3, AMOTL2, SGK1, VCL
GO:0051082~unfolded protein binding	1.41432	APCS, HSPB6, HTRA2, CLU, CCT6B, DNAJB2, DNAJB1, NUDCD3, GRPEL1, DNAJB5, CDC37L1, SCAP, CCT7, SIL1, UGGT1, CCT4, HSPA9, TRAP1, HSPA8, MKKS, TOR1A, CCDC115, PTGES3, SSUH2, AIP, TTC1, HSPA2, HSPE1, ERN2, DNAJC4, TCP1, NACAD, NDUFAF1, CRYAB, PFDN5
GO:0005923~bicellular tight junction	1.41397	WNK4, PARD6G, LIN7A, AMOT, CYTH3, PARD6B, CCND1, POF1B, EPCAM, UBN1, SYMPK, ECT2, MPDZ, BVES, CYTH1, VASP, FRMD4B, ASH1L, TGFBR1, TJAP1, PARD3B, CLDN11, RAP2C, CLDN10, CLDN15, CDK4, PMP22, RAPGEF2, STRN, AMOTL2, ARHGEF2, CLDN16, TJP2
GO:0097542~ciliary tip	1.40755	CDKL5, ARMC9, GLI1, WDR35, DYNLL2, GLI3, IFT20, IFT88, IFT43, IFT81, TTC21B, SUFU, DYNLRB1, IFT57, IFT46
GO:0016192~vesicle-mediated transport	1.40702	CLTA, CLINT1, KIF17, AP1S1, BVES, AP5S1, TRIM23, ARAP3, VPS13B, AP3B1, MAPK8IP1, SYTL2, RAB32, ARL4A, RABEP1, VAMP7, TBC1D4, RAB38, TBC1D23, ERGIC3, RIN2, OPTN, ARF5, NAPB, RTN3, STX12, COPA, STXBP3, ARL6, STXBP1, VPS4A, ARL1, NAPG, STX2, YKT6, CYTH1, SPAG9, TBC1D8B, SYT4, HSPA8, HPS1, FUZ, AP2B1, HSPA2, SYT13, AP4B1, SYT7, SYT6, AHI1, RAB14, SYT11, SNX17, SYT10, VPS41, SPIRE1, VPS45
GO:0022857~transmembrane transporter activity	1.40574	OSCP1, SLC44A5, SLC35B3, SLC46A2, SLC35F2, SLC22A2, SLC35B1, SLC2A1, UCP1, SLC41A1, SLCO5A1, SLC4A1, SLC4A3, SLC2A8, MFSD9, SLCO1B1, CNNM1, SV2C, SLC22A16, SLC22A18, SLCO2B1, SLC17A5, SLC16A6, MFSD1, SLC17A1, SLC37A4, SLC17A2, SLC18A1, SLC17A3, SLC13A2, SLC37A2, RALBP1, MFSD10, SLC4A7, SLC2A9, SLC22A23, SLC5A7, SLC4A9, SLC5A9, SLC7A9, SFXN3, SLC22A7
GO:0005615~extracellular space	1.40299	SERPINE2, SERPINE1, XYLT2, C4BPA, C4BPB, ENO2, ENO3, GLE1, ENDOU, DPYSL3, PRSS3, PGLYRP1, CHIA, SERPINF1, DKK1, BCAN, RBP3, PLBD1, GPLD1, CFH, MRPL18, LYPD3, A1BG, CFP, MTMR4, C3, HPX, PRDX5, C5, C6, C7, FLRT3, SCGB1D2, C9, PRDX1, FLRT1, CGA, PROM1, WNT10A, FUCA2, RDX, FN1, PRDX6, COL1A1, TMEM98, TCN1, TNFSF4, SERPINI2, TNFSF9, TNFSF8, LACRT, PRKAG2, LRRC32, PRSS22, SERPINA7, PRKAG3, MMP20, PRSS2…
GO:0005579~membrane attack complex	1.40286	C5, C6, C7, C9, C8B
GO:0090571~RNA polymerase II transcription repressor complex	1.40286	BIN1, MYC, ETV3, FOXO3, TBX18
GO:0045766~positive regulation of angiogenesis	1.40193	SEMA5A, GRN, HSPB6, SERPINE1, TWIST1, GATA4, BRCA1, NR2E1, FGF1, ETS1, THBS1, RTN4, C3, C5, RRAS, TBXA2R, HYAL1, AKT3, EMILIN2, PTK2B, PLCG1, SASH1, PTGIS, HGF, WNT5A, GAB1, F3, PGF, WARS2, VEGFA, SMOC2, IL1A, PDCL3, IL1B, ANGPTL3, RLN2, APLNR, CHI3L1, TEK, ENG, NFE2L2
GO:0045429~positive regulation of nitric oxide biosynthetic process	1.40162	AGXT2, OPRM1, KLF4, SOD2, MMP8, PKD2, CLU, AGT, P2RX4, IFNG, IL1B, PTK2B, ASL, CD36, TLR4
GO:0043547~positive regulation of GTPase activity	1.3978	BCAR3, RABGAP1, RASGRF2, DOCK8, DENND1A, DOCK7, FZD10, CX3CL1, RAPGEFL1, DOCK10, RGS4, PREX1, RAP1A, CCL8, CCL7, TBC1D30, DVL2, CCL3, CCL2, CCL1, RGS8, CCL18, ECT2, RAB11FIP2, RGS9, RALGPS1, RALGPS2, PRPF38B, RALBP1, CDKL5, CCL21, CCL20, ODAM, ELMOD1, ARAP3, RGP1, ALS2, TBC1D20, BIN1, RAPGEF1, RAPGEF2, RAPGEF5, SOS1, RAB3GAP1, EZH2, CCL26
GO:0030198~extracellular matrix organization	1.3978	ECM2, ITGA2B, NR2E1, ITGAL, MMP20, MMP25, MMP24, PRDX4, MMP27, SPOCK2, COL10A1, NPHP3, TNR, VHL, SOX9, SERAC1, ITGB6, ADAMTS8, IMPG1, ADAMTS7, PDGFRA, POSTN, MMP7, ITGA4, FOXF2, ITGA3, SPINK5, MMP8, KAZALD1, MMP12, COL1A1, SMOC2, MMP13, COL4A2, COL7A1, ITGA11, ST7, COL9A1, ITGA7, MMP19, MATN4, RECK, NOX1, MATN3, MYF5, MATN2
GO:0050731~positive regulation of peptidyl-tyrosine phosphorylation	1.3963	CSF3, CD81, CD80, LRP4, THBS4, GHR, FGF8, ENPP2, PTK2B, CD36, ACVR1, CD74, HGF, IGF1, AGT, VEGFA, CD4, IL6, TEC, IL5, CNTN1, ARHGEF2, LACRT, CD44, HBEGF
GO:0051087~chaperone binding	1.39607	GRN, CDKN1B, HSPB6, PLG, ATP1A2, TIMM10, CLU, DNAJB2, DNAJB1, GRPEL1, BAG2, DNAJB5, BAG1, CDC37L1, HES1, BAK1, CTSC, HSPA8, PACRG, VWF, PTGES3, FN1, TBCC, HSPA2, HSPE1, DNAJC1, BIN1, TBCE, BIRC2, CFTR
GO:0019005~SCF ubiquitin ligase complex	1.39519	FBXW4, FBXW7, FBXO2, CUL2, FBXL15, CACYBP, FBXO44, FBXO42, FBXL20, FBXL8, SPSB2, CKS2, FBXO3, FBXL3, FBXO6, FBXL5, FBXL4, SKP1, FBXO9
GO:0003724~RNA helicase activity	1.38848	DDX6, UPF1, DDX59, DDX5, DDX27, DHX9, DDX25, DDX55, DDX56, DDX31, DDX10, DDX54, DDX60, DDX50, IFIH1, DHX40, DHX30, BRIP1, DDX39A, DHX34, DHX58, DHX15
GO:0001938~positive regulation of endothelial cell proliferation	1.38829	IL10, SEMA5A, STAT5A, NRP2, ARG1, FLT4, WNT5A, HTR2B, PROX1, F3, TGFBR1, PGF, THBS4, VEGFA, BMP4, PDCL3, NR4A1, BMP2, CXCL12, AKT3, TEK, CCL26
GO:0006813~potassium ion transport	1.38829	KCNG1, KCNG2, KCNJ5, KCNH3, CDKN1B, KCNJ8, KCNIP2, ABCC8, VPS4B, KCNA1, KCNJ13, KCNC4, ATP1A4, ATP1A2, KCNK17, KCNS1, CDK2, CHORDC1, KCNQ4, KCNMB4, KCNK1, KCNJ2
GO:0005912~adherens junction	1.3874	VEZT, CRB1, LDB3, PARK7, CDH9, PRICKLE4, PPP1R9B, CNN3, EFNB2, PDLIM1, CDH6, CYTH3, EPB41L5, IGSF21, SDCBP, BAIAP2L1, POF1B, TRIM29, CDH1, PDZD11, FLOT1, FLOT2, CDH26, CYTH1, EPHA4, ANXA1, RDX, ADAM10, LMO7, KLHL24, FRMD4B, PARD3B, VEGFA, AHI1, DLG4, LRRC7, TRPV4, TLN1, SSX2IP, LLGL1, DSC2, VCL, EIF4G2, TJP2
GO:0000987~core promoter proximal region sequence-specific DNA binding	1.38211	ATF2, NFE2, TFAP2B, DMRT1, ESRRB, HMGA1, TWIST1, HNF1B, GATA3, AHR, KLF4, ELL2, TFCP2, LHX1, E2F2, E2F3, SOX9, NKX2-2
GO:0032733~positive regulation of interleukin-10 production	1.382	SASH3, CD274, CD83, TUSC2, HGF, IL4, IL6, IL23A, IRF4, TNFSF4, IL12B, CD46, TLR4, TLR2
GO:0006024~glycosaminoglycan biosynthetic process	1.382	B4GALT2, HS3ST3B1, PDGFRB, GALNT5, B3GAT1, XYLT2, HS3ST1, HS3ST2, BCAN, UGDH, VCAN, B4GALT6, B4GALT7, B4GALT4
GO:0031295~T cell costimulation	1.382	CD86, CD274, TNFSF14, CCL21, HHLA2, CD160, CD80, EFNB2, EFNB3, PIK3CA, CD5, FYN, MAP3K8, PTPN6
GO:0032728~positive regulation of interferon-beta production	1.382	DHX9, PTPN22, IFIH1, IRF3, POLR3B, OAS2, IRF1, OAS3, DHX58, FLOT1, POLR3F, POLR3G, TLR4, TLR2
GO:0001650~fibrillar center	1.3779	GTF3C3, AKNA, KDM5D, HEATR1, MRI1, TTF1, LIPA, RERG, ACACA, COIL, EXOSC8, GAR1, UBTF, PAK6, SNRPB2, RGS22, E2F5, RREB1, CCR2, PRMT7, RSAD2, DDX11, SAMD4A, IMP4, TRERF1, THAP1, WDR33, SMUG1, ARHGAP33, ARHGAP32, CDK7, PSPC1, POLR1B, SNAI1, PAF1, MAP3K14, CC2D1A, RAI14
GO:0030169~low-density lipoprotein particle binding	1.37749	CRP, MSR1, APCS, STAB1, STAB2, CD36, THBS1, SORL1
GO:0001046~core promoter sequence-specific DNA binding	1.37749	MMP12, ZBTB17, DR1, TBP, HDAC1, MYC, NR3C1, FOXP1
GO:0005975~carbohydrate metabolic process	1.37737	B4GALT2, KLB, PIGQ, GBE1, GLO1, NPL, SPATA20, SLC2A8, LDHA, ALDH2, ALDH1B1, MAN2A1, HYAL1, MAN1C1, PGM3, MLEC, ST3GAL5, B4GALNT1, MAN1A1, SIAE, CTBS, EDEM3, GALNT7, KL, CHIA, MANBA, MDH1, GALNT3, EDEM1, B3GAT2, LANCL1, B3GAT1, FUCA2, CHIT1, UGDH, GNPDA1, A4GNT, LANCL2, CHI3L1, LCT, B4GALT6, B4GALT7, B4GALT4, CHST3
GO:0001932~regulation of protein phosphorylation	1.37692	SLC1A1, FN1, HUS1, APOA1, IGF1, ATG14, ARR3, PPP1R9B, CORO1C, CCDC88A, TADA2A, LOX, PRKAR1A, PRKAR2B, PRKAR2A, CCDC88C, EZH2
GO:0007163~establishment or maintenance of cell polarity	1.37692	ACTR3, CRB1, PARD6G, RND2, RND3, RHOBTB2, PARD6B, KIAA1614, STK25, SFRP5, RHOJ, MAP7, NPHP3, RHOU, RAC1, RHOQ, CAP2
GO:0019900~kinase binding	1.37458	BCAR3, ERRFI1, CAB39, WWC1, HPCA, ATP1A4, SLC2A1, TNFAIP3, PTPN22, PLG, PARK7, MYOM2, PPP1R9B, SIT1, CHORDC1, CASP1, UBQLN1, MPP2, PARP6, CHIA, GADD45A, CD160, DAB2IP, MOB4, MOB1A, MYCN, DLG4, SNAI1, FAS
GO:1903543~positive regulation of exosomal secretion	1.36894	SDCBP, SDC4, IFNG, VPS4B, VPS4A, SDC1, STAM
GO:0045598~regulation of fat cell differentiation	1.36894	ATAT1, ALOX5, LGALS12, TAF8, GNB3, HES1, NR1D1
GO:0061462~protein localization to lysosome	1.36894	RNF128, RRAGC, CD81, MFSD1, KPTN, RTN4, LAMTOR5
GO:0043518~negative regulation of DNA damage response, signal transduction by p53 class mediator	1.36894	CD74, KDM1A, MDM2, SNAI1, TWIST1, SNAI2, CD44
GO:0031204~posttranslational protein targeting to membrane, translocation	1.36781	GLP1R, SEC61G, SEC61B, SEC62, SEC63
GO:0050691~regulation of defense response to virus by host	1.36781	MMP12, RNF216, DHX9, IL1B, TNFAIP3
GO:0050798~activated T cell proliferation	1.36781	GPAM, BTN3A1, IL2RA, FYN, IL2
GO:0009950~dorsal/ventral axis specification	1.36781	PAX6, VAX2, WNT3, MDFI, BMPR1A
GO:0015734~taurine transport	1.36781	SLC36A1, SLC16A6, SLC6A13, LRRC8A, SLC6A11
GO:0033601~positive regulation of mammary gland epithelial cell proliferation	1.36781	KDM5B, CCND1, AGAP2, RREB1, RTN4
GO:0060426~lung vasculature development	1.36781	BMP4, ERRFI1, BMP2, TCF21, STRA6
GO:0060509~Type I pneumocyte differentiation	1.36781	CREB1, THRA, KRAS, LTA4H, SOX9
GO:0031640~killing of cells of other organism	1.36772	C8B, NTS, HTN1, KNG1, NPPB, LGALS3, C5, CST11, CCL8, C6, C7, GNLY, C9, CCL1, ROMO1, TAC1, CCL18, PGLYRP1, CCL21, CCL20, POMC, CXCL12, SEMG1, GAPDH, LTF
GO:0043433~negative regulation of sequence-specific DNA binding transcription factor activity	1.36772	KDM1A, TWIST1, RNF2, GLIS2, MED13, SUMO1, SUFU, PIM1, HES1, MEN1, EGLN1, WFS1, PROX1, NR0B2, MAD2L2, SFRP4, ID2, SFRP5, TNFSF4, ID1, HAND1, BHLHE40, ID3, EZH2, FOXA2
GO:0004879~RNA polymerase II transcription factor activity, ligand-activated sequence-specific DNA binding	1.36766	THRA, VDR, ESRRB, NR1H4, NR1H3, AHR, NR1D1, NR2E1, NR3C1, NR2C1, NR2E3, NR5A1, NR4A1, NR4A3, NR5A2, PPARG, PPARD
GO:0008432~JUN kinase binding	1.36737	SPAG9, MAD2L2, HES1, MAPK8IP2, DUSP16, MAPK8IP1
GO:0010634~positive regulation of epithelial cell migration	1.36412	ITGA3, TACR1, RTN4, EPB41L5, IFNG, RAB25, GLIPR2, HYAL1, ENPP2, SOX9, PLCG1, PFN1, RREB1
GO:0097013~phagocytic vesicle lumen	1.36105	GNLY, PGLYRP1, MPO, LTF
GO:0005726~perichromatin fibrils	1.36105	CPSF6, DHX9, TRIM24, TARDBP
GO:0031146~SCF-dependent proteasomal ubiquitin-dependent protein catabolic process	1.36065	FBXW4, WWTR1, FBXW7, FBXO2, CUL2, KIF14, FBXL15, FBXO44, FBXL20, FBXL8, PSMB7, PSMB2, PSMB3, PSMB1, FBXO3, FBXL3, FBXO6, FBXL5, FBXL4, SKP1, FBXO9
GO:0032092~positive regulation of protein binding	1.36065	BLK, CSF3, SPAG8, LRP1, PLXND1, USP9X, HFE, WNT5A, DERL1, GCG, IDE, PKD1, BMP4, EPB41L5, BMP2, CAPRIN2, FLOT1, RAPGEF2, TRIM21, RAN, MEN1
GO:0098794~postsynapse	1.35794	GRIA2, SNAP25, TRIO, CUL3, STXBP1, CYP46A1, SLC8A2, CDH1, RNF19A, NCDN, RAC1, EPHB2, WASF1, GIT1, WASF3, APC2, GHSR, GABRA1, BCL11A, GABRA4, WNT5A, GABRA3, HTR3C, AP2B1, DYNLL2, GABRG2, P2RX4, P2RX3, RPS6KB1, SNX14, P2RX1, CAPRIN1, RAB17, SLC29A1, RAB3GAP1
GO:0045814~negative regulation of gene expression, epigenetic	1.34859	CREBZF, INSL6, HDAC5, SMYD5, LHX2, EPC1, TRIM37, BRCA1, PPHLN1, MORC2, EZH2, PHF19
GO:0006511~ubiquitin-dependent protein catabolic process	1.34697	USP35, USP37, RNF11, UBE3C, RNF14, USP34, UBE2D3, RNF19B, ARRB1, UBE3A, FBXO21, NUB1, RNF114, RNF19A, PSMD3, TRIM25, USP30, SKP1, FBXW4, USP46, MYLIP, RNF43, USP5, USP4, USP44, USP2, USP45, UBE4A, RC3H1, UCHL5, WDR77, RNF144B, RNF167, UBE2R2, RNF128, KCTD10, CUL9, USP15, PSMD11, PSMD14, UBA6, CUL3, CUL2, RNF8, RNF7, CBL, OS9, UBQLN1, RBBP6, PSMF1, RNF130, USP26, ANKIB1, UBE2B, SMURF2, USP20, USP9…
GO:0031902~late endosome membrane	1.34599	CD63, VPS4B, SLC1A1, VPS4A, ATP10B, CLCN3, TMEM165, LAMP5, LAMP2, VPS36, AP5S1, OSBPL9, MREG, TMEM30A, STARD3NL, SLC30A3, SLC31A2, SLC31A1, MMD, SLC11A1, SLC11A2, ADAM30, BAIAP3, FIG4, CLCN6, TMEM59, PIKFYVE, VAMP7, SNX14, VPS41, GALNTL5, TMEM106B, LAMTOR2, ATP13A3, LAMTOR3, ARL8B, LAMTOR5
GO:1902476~chloride transmembrane transport	1.34163	CLIC5, TTYH3, SLC1A1, SLC1A4, SLC4A1, CLCN3, SLC4A3, CLCN2, GABRR2, CLCA2, CLCA1, LRRC8A, SLC12A7, CLCA4, GABRA1, CASR, SLC12A4, SLC12A5, GABRA4, GABRA3, GABRG2, ANO3, CLCN6, SLC4A9, GLRB, SLC26A8, NMUR2, CFTR, PCYOX1
GO:0016324~apical plasma membrane	1.34067	CLIC5, CNTFR, ACY3, UPK2, SLC2A1, TCIRG1, ABCC11, DSTYK, SLC22A18, SLCO2B1, CD36, GNAT1, CA14, SLC36A1, PDGFRB, ABCC4, CUBN, SLC13A2, CASR, ATP6V1G1, MREG, ANXA1, ABCC2, PDE4D, ABCC5, SLC11A2, IGFBP2, AKR1A1, LMO7, MYO7A, PARD3B, SLC9A2, KIAA1614, CEACAM7, SLC7A9, MIP, SCNN1A, DPEP1, DSG1, RAPGEF2, ZMYND10, LCT, SLC29A1, CFTR, CD44, PAPPA2, ATP6V1B1, ABCG2, ATP6V1A, CRB1, PRKAA1, STXBP3, KCNA1, S…
GO:0036211~protein modification process	1.33901	CDKL3, CHRM3, MANBA, ICMT, RPN2, FBXO2, UBE2D3, AP3B1, RABGGTB, FBXW2, GNMT, LOXL2, TTLL5, SERP1, LOX, GGCX, TTLL2, QPCT, STK38, ST8SIA4, CPE, ST3GAL1, B4GALT7, TGM3
GO:0042462~eye photoreceptor cell development	1.33886	CRB1, OLFM3, PAX6, MYO7A, TULP1, GNAT1, NR2E3, VEGFA
GO:0030866~cortical actin cytoskeleton organization	1.33633	FHOD3, EHD2, AKAP11, ROCK2, FHOD1, PLEK, NCKAP1L, LCP1, TLN1, RHOQ, LLGL1
GO:0042104~positive regulation of activated T cell proliferation	1.33633	STAT5A, GPAM, IL23A, HHLA2, IL2RA, IGFBP2, TNFSF9, IL12B, IGF1, IL2, SLAMF1
GO:0006446~regulation of translational initiation	1.33633	GLE1, CTIF, EIF2B2, NCBP1, NCBP2, CSDE1, EIF4H, BZW2, MIF4GD, EIF1B, EIF4G2
GO:0010575~positive regulation of vascular endothelial growth factor production	1.33633	C3, IL1A, IL6, C5, IL1B, FLT4, GATA4, BRCA1, IL6ST, SULF1, NOX1
GO:0001819~positive regulation of cytokine production	1.333	IL10, IL33, ITK, BTN3A1, HHLA2, IL26, SLC11A1, CRTAM, HTR2B, AGT, EREG, FGR, IL1A, KAT2A, IFNG, IL1B, TNFSF4, FLOT1, IL17F, GAPDH
GO:0060395~SMAD protein signal transduction	1.333	GDF10, GDF11, CITED1, TGFB3, BMP8B, SMAD9, LNPEP, HNF1A, SMAD6, GDF5, SMAD5, RUNX2, BMP5, BMP4, BMP2, ZMIZ1, SUB1, VIM, ITGB6, INHA
GO:0015739~sialic acid transport	1.33281	SLC17A5, SLC17A1, SLC17A2, SLC17A3
GO:0036305~ameloblast differentiation	1.33281	BMP4, BMP2, ENAM, FST
GO:0051047~positive regulation of secretion	1.33281	SCIN, ACSL3, LACRT, GPLD1
GO:0002634~regulation of germinal center formation	1.33281	BCL6, RC3H1, TNFAIP3, PKN1
GO:1903010~regulation of bone development	1.33281	KAT2A, LOX, TNN, GLI3
GO:0072284~metanephric S-shaped body morphogenesis	1.33281	PDGFRB, PAX8, LHX1, PKD2
GO:0021764~amygdala development	1.33281	UBA6, TBR1, ATP1A2, NR2E1
GO:0071599~otic vesicle development	1.33281	AHI1, PAX8, SIX1, GATA3
GO:0050994~regulation of lipid catabolic process	1.33281	THRA, CDK4, RARRES2, LGALS12
GO:0006629~lipid metabolic process	1.33191	IL1RN, NAA40, MOGAT3, MOGAT1, GDE1, PTPN22, LIPA, CLU, FADS2, VSIG2, ACADM, CD36, ACADS, UGT2B10, SDS, HMGCS1, AKR1A1, GPR31, ACOT13, OCRL, ALDH3A1, CLPS, PITPNM1, RBP3, DPEP1, PPARG, PPARD, ZNF670, ACSS3, LRP1, ABCB4, ALOX12, ABHD5, ACAT2, HMGCL, ALDH3B2, ALDH3B1, TTPA, NPHP3, PLAGL2, CEPT1, LTA4H, COX10, ABCA2, CHKA, PNPLA8, BTN2A1, PLCL1, NR1H3, AADAC, CTH, CHPT1
GO:0002639~positive regulation of immunoglobulin production	1.32875	IL10, SASH3, CD86, IL33, HPX, IL6, IL5, TNFSF4, EPHB2, IL2
GO:0090023~positive regulation of neutrophil chemotaxis	1.32875	CD74, CCL21, MDK, IL23A, C1QBP, DAPK2, CCR7, NCKAP1L, RAC1, THBS4
GO:0002437~inflammatory response to antigenic stimulus	1.32875	NOTCH2, KDM6B, IL1RN, IL36A, IL36B, IL37, IL2RA, IL36G, IL36RN, IL1F10
GO:0060976~coronary vasculature development	1.32875	BMP4, KCNJ8, PLXND1, SNX17, PTK7, SUFU, CNTRL, APLNR, AP2B1, SMAD6
GO:0045742~positive regulation of epidermal growth factor receptor signaling pathway	1.32875	BCAR3, CCDC88A, RALA, PLAUR, AGR2, SPRY2, FASLG, CBL, SOS1, AGT
GO:0006699~bile acid biosynthetic process	1.32875	OSBPL9, CYP27A1, OSBPL7, ABCD3, SCP2, AKR1D1, OSBP, HNF1A, BAAT, CYP46A1
GO:0034341~response to interferon-gamma	1.32875	CYP27B1, CD74, NUB1, GCH1, CITED1, CALCOCO2, STAT1, SLC11A1, KYNU, TRIM21
GO:0032331~negative regulation of chondrocyte differentiation	1.3282	BMP4, EFEMP1, SNAI2, SOX9, GDF5, GLI3, NKX3-2, TGFBR1, ADAMTS7
GO:0010259~multicellular organism aging	1.3282	GNA13, NR5A1, DDC, SERP1, ERCC1, SLC1A2, CRYAB, ADRA1A, SEC63
GO:0017022~myosin binding	1.32798	MYBPC3, ARFGEF2, VEZT, SNAP25, RALA, MLPH, CALD1, GIPC1, TRIM32, TRAK2
GO:0001965~G-protein alpha-subunit binding	1.32108	RGS4, CCDC88A, GPSM2, RGS2, CCDC88C, HTR2B, RGS22, OPRM1, GAS2L2, PLCD4, SASH1
GO:0031490~chromatin DNA binding	1.31818	MYOG, KDM6B, MED1, KDM3A, CREBBP, KDM3B, THRA, WBP2, DHX9, SRF, NR1H3, PAX6, TBR1, KLF4, FOXO3, GRHL1, VAX2, RUNX2, TOX2, BCL6, CLOCK, PPARGC1A, EZH2, NEUROG3
GO:0000278~mitotic cell cycle	1.3173	DCTN3, TUBD1, CDCA8, SMC3, LIPA, RNF2, TUBA1B, RECQL5, MYB, CEP250, NEK2, NUP88, NEK3, NDP, NUDT15, MEN1, NUP214, NEK9, CDK11A, IK, NEK4, HGF, SETDB2, DNMT3A, TUBG2, MASTL, CIT, TUBB2B, PPP5C, CENPF, TADA2A, TUBB2A, PHF13, PTPN6, TUBGCP3, TUBGCP4, NRDE2, RAN
GO:0008283~cell proliferation	1.31496	YAP1, KANK1, USPL1, SH2D2A, ODC1, NR2E3, LIPA, GNAI2, IL18RAP, MYC, PRDX1, PPP1R8, FPGS, IL12B, BAK1, GNAT1, ASCC3, GLUL, CDK5RAP3, RHBDF1, CD74, GDF11, MRPS27, ZBTB16, PTGES3, ESRRB, ECD, IGF1, SDCBP2, SORL1, BYSL, PAX1, OVOL2, CDK9, KAT2A, ERCC1, CKS2, TACC3, YME1L1, POLR3G, BIRC6, YPEL5, PPARD
GO:0045171~intercellular bridge	1.31385	PHLDB1, CHRNA2, XPA, CDCA8, MICAL1, QSOX1, TRIM45, APC2, GSTM3, KRR1, NCAPH2, RBM18, RMDN3, KCTD1, MTUS2, KIF23, TEX14, SCAF1, SETX, NISCH, EHD2, TUBB2B, TUBB2A, KIF20A, TMEM9, DNAJC8
GO:0001931~uropod	1.31286	BST1, SELPLG, FLOT1, ICAM2, FLOT2, PIP5K1B
GO:0045444~fat cell differentiation	1.31018	GDF10, BBS2, TFAP2B, MED1, MKKS, EGR2, RNASEL, WNT5B, KCNJ8, KLF4, SMAD6, PIAS1, NR4A1, NR4A3, CCND1, FAM120B, BBS9, FFAR2, SOX8, WNT1, METTL8, TRIM32, FBXO9
GO:0007259~JAK-STAT cascade	1.30714	STAT5A, IL15RA, STAT1, NMI, PKD2, PRLR, PKD1, PIAS1, GHR, SOCS2, IFNG, CCL2, STAMBP, CCR2
GO:0009725~response to hormone	1.30714	GHSR, NOS2, SRF, FHL2, DHCR24, MSI1, ADRA1A, RERG, SFRP4, GCLC, ANGPTL3, TIMP2, MMP19, PTK2B
GO:0032091~negative regulation of protein binding	1.30541	KDM1A, DDX11, TEX14, PARK7, GTF2F1, SORL1, DKK1, IFIT2, DNAJB2, EPB41L5, MAPK8, BAG2, SLPI, DHRS7B, ID1, DVL1, CFHR5, SYMPK, ITGB1BP1, CAMK1, NES
GO:0016363~nuclear matrix	1.29973	TENM1, SMARCD2, RNASEL, SPARC, NUMA1, SATB2, OGG1, AKAP8L, ATN1, SMC3, DCAF7, LMNB1, ATXN1, ALOX5, MYB, HES1, MORC2, MEN1, BCL11A, ACTL6A, DNMT3A, DNTT, IFFO1, SRRM1, SFPQ, STAG1, CENPF, PSPC1, HNRNPA2B1, MATR3, VIM, LRIF1
	#NUM!
	#NUM!
	#NUM!
	#NUM!
	#NUM!
	#NUM!
	#NUM!
	#NUM!
	#NUM!
	#NUM!
	#NUM!
	#NUM!
	#NUM!
	#NUM!
	#NUM!
	#NUM!
	#NUM!
	#NUM!
	#NUM!
	#NUM!
	#NUM!
	#NUM!
	#NUM!
	#NUM!
	#NUM!
	#NUM!
	#NUM!
	#NUM!
	#NUM!
	#NUM!
	#NUM!
	#NUM!
	#NUM!
	#NUM!
	#NUM!
	#NUM!
	#NUM!
	#NUM!
	#NUM!
	#NUM!
	#NUM!
	#NUM!
	#NUM!
	#NUM!
	#NUM!
	#NUM!
	#NUM!
	#NUM!
	#NUM!
	#NUM!
	#NUM!
	#NUM!
	#NUM!
	#NUM!
	#NUM!
	#NUM!
	#NUM!
	#NUM!
	#NUM!
	#NUM!
	#NUM!
	#NUM!
	#NUM!
	#NUM!
	#NUM!
	#NUM!
	#NUM!
	#NUM!
	#NUM!
	#NUM!
	#NUM!
	#NUM!
	#NUM!
	#NUM!
	#NUM!
	#NUM!
	#NUM!
	#NUM!
	#NUM!
	#NUM!
	#NUM!
	#NUM!
	#NUM!
	#NUM!
	#NUM!
	#NUM!
	#NUM!
	#NUM!
	#NUM!
	#NUM!
	#NUM!
	#NUM!
	#NUM!
	#NUM!
	#NUM!
	#NUM!
	#NUM!
	#NUM!
	#NUM!
	#NUM!
	#NUM!
	#NUM!
	#NUM!
	#NUM!
	#NUM!
	#NUM!
	#NUM!
	#NUM!
	#NUM!
	#NUM!
	#NUM!
	#NUM!
	#NUM!
	#NUM!
	#NUM!
	#NUM!
	#NUM!
	#NUM!
	#NUM!
	#NUM!
	#NUM!
	#NUM!
	#NUM!
	#NUM!
	#NUM!
	#NUM!
	#NUM!
	#NUM!
	#NUM!
	#NUM!
	#NUM!
	#NUM!
	#NUM!
	#NUM!
	#NUM!
	#NUM!
	#NUM!
	#NUM!
	#NUM!
	#NUM!
	#NUM!
	#NUM!
	#NUM!
	#NUM!
	#NUM!
	#NUM!
	#NUM!
	#NUM!
	#NUM!
	#NUM!
	#NUM!
	#NUM!
	#NUM!
	#NUM!
	#NUM!
	#NUM!
	#NUM!
	#NUM!
	#NUM!
	#NUM!
	#NUM!
	#NUM!
	#NUM!
	#NUM!
	#NUM!
	#NUM!
	#NUM!
	#NUM!
	#NUM!
	#NUM!
	#NUM!
	#NUM!
	#NUM!
	#NUM!
	#NUM!
	#NUM!
	#NUM!
	#NUM!
	#NUM!
	#NUM!
	#NUM!
	#NUM!
	#NUM!
	#NUM!
	#NUM!
	#NUM!
	#NUM!
	#NUM!
	#NUM!
	#NUM!
	#NUM!
	#NUM!
	#NUM!
	#NUM!
	#NUM!
	#NUM!
	#NUM!
	#NUM!
	#NUM!
	#NUM!
	#NUM!
	#NUM!
	#NUM!
	#NUM!
	#NUM!
	#NUM!
	#NUM!
	#NUM!
	#NUM!
	#NUM!
	#NUM!
	#NUM!
	#NUM!
	#NUM!
	#NUM!
	#NUM!
	#NUM!
	#NUM!
	#NUM!
	#NUM!
	#NUM!
	#NUM!
	#NUM!
	#NUM!
	#NUM!
	#NUM!
	#NUM!
	#NUM!
	#NUM!
	#NUM!
	#NUM!
	#NUM!
	#NUM!
	#NUM!
	#NUM!
	#NUM!
	#NUM!
	#NUM!
	#NUM!
	#NUM!
	#NUM!
	#NUM!
	#NUM!
	#NUM!
	#NUM!
	#NUM!
	#NUM!
	#NUM!
	#NUM!
	#NUM!
	#NUM!
	#NUM!
	#NUM!
	#NUM!
	#NUM!
	#NUM!
	#NUM!
	#NUM!
	#NUM!
	#NUM!
	#NUM!
	#NUM!
	#NUM!
	#NUM!
	#NUM!
	#NUM!
	#NUM!
	#NUM!
	#NUM!
	#NUM!
	#NUM!
	#NUM!
	#NUM!
	#NUM!
	#NUM!
	#NUM!
	#NUM!
	#NUM!
	#NUM!
	#NUM!
	#NUM!
	#NUM!
	#NUM!
	#NUM!
	#NUM!
	#NUM!
	#NUM!
	#NUM!
	#NUM!
	#NUM!
	#NUM!
	#NUM!
	#NUM!
	#NUM!
	#NUM!
	#NUM!
	#NUM!
	#NUM!
	#NUM!
	#NUM!
	#NUM!
	#NUM!
	#NUM!
	#NUM!
	#NUM!
	#NUM!
	#NUM!
	#NUM!
	#NUM!
	#NUM!
	#NUM!
	#NUM!
	#NUM!
	#NUM!
	#NUM!
	#NUM!
	#NUM!
	#NUM!
	#NUM!
	#NUM!
	#NUM!
	#NUM!
	#NUM!
	#NUM!
	#NUM!
	#NUM!
	#NUM!
	#NUM!
	#NUM!
	#NUM!
	#NUM!
	#NUM!
	#NUM!
	#NUM!
	#NUM!
	#NUM!
	#NUM!
	#NUM!
	#NUM!
	#NUM!
	#NUM!
	#NUM!
	#NUM!
	#NUM!
	#NUM!
	#NUM!
	#NUM!
	#NUM!
	#NUM!
	#NUM!
	#NUM!
	#NUM!
	#NUM!
	#NUM!
	#NUM!
	#NUM!
	#NUM!
	#NUM!
	#NUM!
	#NUM!
	#NUM!
	#NUM!
	#NUM!
	#NUM!
	#NUM!
	#NUM!
	#NUM!
	#NUM!
	#NUM!
	#NUM!
	#NUM!
	#NUM!
	#NUM!
	#NUM!
	#NUM!
	#NUM!
	#NUM!
	#NUM!
	#NUM!
	#NUM!
	#NUM!
	#NUM!
	#NUM!
	#NUM!
	#NUM!
	#NUM!
	#NUM!
	#NUM!
	#NUM!
	#NUM!
	#NUM!
	#NUM!
	#NUM!
	#NUM!
	#NUM!
	#NUM!
	#NUM!
	#NUM!
	#NUM!
	#NUM!
	#NUM!
	#NUM!
	#NUM!
	#NUM!
	#NUM!
	#NUM!
	#NUM!
	#NUM!
	#NUM!
	#NUM!
	#NUM!
	#NUM!
	#NUM!
	#NUM!
	#NUM!
	#NUM!
	#NUM!
	#NUM!
	#NUM!
	#NUM!
	#NUM!
	#NUM!
	#NUM!
	#NUM!
	#NUM!
	#NUM!
	#NUM!
	#NUM!
	#NUM!
	#NUM!
	#NUM!
	#NUM!
	#NUM!
	#NUM!
	#NUM!
	#NUM!
	#NUM!
	#NUM!
	#NUM!
	#NUM!
	#NUM!
	#NUM!
	#NUM!
	#NUM!
	#NUM!
	#NUM!
	#NUM!
	#NUM!
	#NUM!
	#NUM!
	#NUM!
	#NUM!
	#NUM!
	#NUM!
	#NUM!
	#NUM!
	#NUM!
	#NUM!
	#NUM!
	#NUM!
	#NUM!
	#NUM!
	#NUM!
	#NUM!
	#NUM!
	#NUM!
	#NUM!
	#NUM!
	#NUM!
	#NUM!
	#NUM!
	#NUM!
	#NUM!
	#NUM!
	#NUM!
	#NUM!
	#NUM!
	#NUM!
	#NUM!
	#NUM!
	#NUM!
	#NUM!
	#NUM!
	#NUM!
	#NUM!
	#NUM!
	#NUM!
	#NUM!
	#NUM!
	#NUM!
	#NUM!
	#NUM!
	#NUM!
	#NUM!
	#NUM!
	#NUM!
	#NUM!
	#NUM!
	#NUM!
	#NUM!
	#NUM!
	#NUM!
	#NUM!
	#NUM!
	#NUM!
	#NUM!
	#NUM!
	#NUM!
	#NUM!
	#NUM!
	#NUM!
	#NUM!
	#NUM!
	#NUM!
	#NUM!
	#NUM!
	#NUM!
	#NUM!
	#NUM!
	#NUM!
	#NUM!
	#NUM!
	#NUM!
	#NUM!
	#NUM!
	#NUM!
	#NUM!
	#NUM!
	#NUM!
	#NUM!
	#NUM!
	#NUM!
	#NUM!
	#NUM!
	#NUM!
	#NUM!
	#NUM!
	#NUM!
	#NUM!
	#NUM!
	#NUM!
	#NUM!
	#NUM!
	#NUM!
	#NUM!
	#NUM!
	#NUM!
	#NUM!
	#NUM!
	#NUM!
	#NUM!
	#NUM!
	#NUM!
	#NUM!
	#NUM!
	#NUM!
	#NUM!
	#NUM!
	#NUM!
	#NUM!
	#NUM!
	#NUM!
	#NUM!
	#NUM!
	#NUM!
	#NUM!
	#NUM!
	#NUM!
	#NUM!
	#NUM!
	#NUM!
	#NUM!
	#NUM!
	#NUM!
	#NUM!
	#NUM!
	#NUM!
	#NUM!
	#NUM!
	#NUM!
	#NUM!
	#NUM!
	#NUM!
	#NUM!
	#NUM!
	#NUM!
	#NUM!
	#NUM!
	#NUM!
	#NUM!
	#NUM!
	#NUM!
	#NUM!
	#NUM!
	#NUM!
	#NUM!
	#NUM!
	#NUM!
	#NUM!
	#NUM!
	#NUM!
	#NUM!
	#NUM!
	#NUM!
	#NUM!
	#NUM!
	#NUM!
	#NUM!
	#NUM!
	#NUM!
	#NUM!
	#NUM!
	#NUM!
	#NUM!
	#NUM!
	#NUM!
	#NUM!
	#NUM!
	#NUM!
	#NUM!
	#NUM!
	#NUM!
	#NUM!
	#NUM!
	#NUM!
	#NUM!
	#NUM!
	#NUM!
	#NUM!
	#NUM!
	#NUM!
	#NUM!
	#NUM!
	#NUM!
	#NUM!
	#NUM!
	#NUM!
	#NUM!
	#NUM!
	#NUM!
	#NUM!
	#NUM!
	#NUM!
	#NUM!
	#NUM!
	#NUM!
	#NUM!
	#NUM!
	#NUM!
	#NUM!
	#NUM!
	#NUM!
	#NUM!
	#NUM!
	#NUM!
	#NUM!
	#NUM!
	#NUM!
	#NUM!
	#NUM!
	#NUM!
	#NUM!
	#NUM!
	#NUM!
	#NUM!
	#NUM!
	#NUM!
	#NUM!
	#NUM!
	#NUM!
	#NUM!
	#NUM!
	#NUM!
	#NUM!
	#NUM!
	#NUM!
	#NUM!
	#NUM!
	#NUM!
	#NUM!
	#NUM!
	#NUM!
	#NUM!
	#NUM!
	#NUM!
	#NUM!
	#NUM!
	#NUM!
	#NUM!
	#NUM!
	#NUM!
	#NUM!
	#NUM!
	#NUM!
	#NUM!
	#NUM!
	#NUM!
	#NUM!
	#NUM!
	#NUM!
	#NUM!
	#NUM!
	#NUM!
	#NUM!
	#NUM!
	#NUM!
	#NUM!
	#NUM!
	#NUM!
	#NUM!
	#NUM!
	#NUM!
	#NUM!
	#NUM!
	#NUM!
	#NUM!
	#NUM!
	#NUM!
	#NUM!
	#NUM!
	#NUM!
	#NUM!
	#NUM!
	#NUM!
	#NUM!
	#NUM!
	#NUM!
	#NUM!
	#NUM!
	#NUM!
	#NUM!
	#NUM!
	#NUM!
	#NUM!
	#NUM!
	#NUM!
	#NUM!
	#NUM!
	#NUM!
	#NUM!
	#NUM!
	#NUM!
	#NUM!
	#NUM!
	#NUM!
	#NUM!
	#NUM!
	#NUM!
	#NUM!
	#NUM!
	#NUM!
	#NUM!
	#NUM!
	#NUM!
	#NUM!
	#NUM!
	#NUM!
	#NUM!
	#NUM!
	#NUM!
	#NUM!
	#NUM!
	#NUM!
	#NUM!
	#NUM!
	#NUM!
	#NUM!
	#NUM!
	#NUM!
	#NUM!
	#NUM!
	#NUM!
	#NUM!
	#NUM!
	#NUM!
	#NUM!
	#NUM!
	#NUM!
	#NUM!
	#NUM!
	#NUM!
	#NUM!
	#NUM!
	#NUM!
	#NUM!
	#NUM!
	#NUM!
	#NUM!
	#NUM!
	#NUM!
	#NUM!
	#NUM!
	#NUM!
	#NUM!
	#NUM!
	#NUM!
	#NUM!
	#NUM!
	#NUM!
	#NUM!
	#NUM!
	#NUM!
	#NUM!
	#NUM!
	#NUM!
	#NUM!
	#NUM!
	#NUM!
	#NUM!
	#NUM!
	#NUM!
	#NUM!
	#NUM!
	#NUM!
	#NUM!
	#NUM!
	#NUM!
	#NUM!
	#NUM!
	#NUM!
	#NUM!
	#NUM!
	#NUM!
	#NUM!
	#NUM!
	#NUM!
	#NUM!
	#NUM!
	#NUM!
	#NUM!
	#NUM!
	#NUM!
	#NUM!
	#NUM!
	#NUM!
	#NUM!
	#NUM!
	#NUM!
	#NUM!
	#NUM!
	#NUM!
	#NUM!
	#NUM!
	#NUM!
	#NUM!
	#NUM!
	#NUM!
	#NUM!
	#NUM!
	#NUM!
	#NUM!
	#NUM!
	#NUM!
	#NUM!
	#NUM!
	#NUM!
	#NUM!
	#NUM!
	#NUM!
	#NUM!
	#NUM!
	#NUM!
	#NUM!
	#NUM!
	#NUM!
	#NUM!
	#NUM!
	#NUM!
	#NUM!
	#NUM!
	#NUM!
	#NUM!
	#NUM!
	#NUM!
	#NUM!
	#NUM!
	#NUM!
	#NUM!
	#NUM!
	#NUM!
	#NUM!
	#NUM!
	#NUM!
	#NUM!
	#NUM!
	#NUM!
	#NUM!
	#NUM!
	#NUM!
	#NUM!
	#NUM!
	#NUM!
	#NUM!
	#NUM!
	#NUM!
	#NUM!
	#NUM!
	#NUM!
	#NUM!
	#NUM!
	#NUM!
	#NUM!
	#NUM!
	#NUM!
	#NUM!
	#NUM!
	#NUM!
	#NUM!
	#NUM!
	#NUM!
	#NUM!
	#NUM!
	#NUM!
	#NUM!
	#NUM!
	#NUM!
	#NUM!
	#NUM!
	#NUM!
	#NUM!
	#NUM!
	#NUM!
	#NUM!
	#NUM!
	#NUM!
	#NUM!
	#NUM!
	#NUM!
	#NUM!
	#NUM!
	#NUM!
	#NUM!
	#NUM!
	#NUM!
	#NUM!
	#NUM!
	#NUM!
	#NUM!
	#NUM!
	#NUM!
	#NUM!
	#NUM!
	#NUM!
	#NUM!
	#NUM!
	#NUM!
	#NUM!
	#NUM!
	#NUM!
	#NUM!
	#NUM!
	#NUM!
	#NUM!
	#NUM!
	#NUM!
	#NUM!
	#NUM!
	#NUM!
	#NUM!
	#NUM!
	#NUM!
	#NUM!
	#NUM!
	#NUM!
	#NUM!
	#NUM!
	#NUM!
	#NUM!
	#NUM!
	#NUM!
	#NUM!
	#NUM!
	#NUM!
	#NUM!
	#NUM!
	#NUM!
	#NUM!
	#NUM!
	#NUM!
	#NUM!
	#NUM!
	#NUM!
	#NUM!
	#NUM!
	#NUM!
	#NUM!
	#NUM!
	#NUM!
	#NUM!
	#NUM!
	#NUM!
	#NUM!
	#NUM!
	#NUM!
	#NUM!
	#NUM!
	#NUM!
	#NUM!
	#NUM!
	#NUM!
	#NUM!
	#NUM!
	#NUM!
	#NUM!
	#NUM!
	#NUM!
	#NUM!
	#NUM!
	#NUM!
	#NUM!
	#NUM!
	#NUM!
	#NUM!
	#NUM!
	#NUM!
	#NUM!
	#NUM!
	#NUM!
	#NUM!
	#NUM!
	#NUM!
	#NUM!
	#NUM!
	#NUM!
	#NUM!
	#NUM!
	#NUM!
	#NUM!
	#NUM!
	#NUM!
	#NUM!
	#NUM!
	#NUM!
	#NUM!
	#NUM!
	#NUM!
	#NUM!
	#NUM!
	#NUM!
	#NUM!
	#NUM!
	#NUM!
	#NUM!
	#NUM!
	#NUM!
	#NUM!
	#NUM!
	#NUM!
	#NUM!
	#NUM!
	#NUM!
	#NUM!
	#NUM!
	#NUM!
	#NUM!
	#NUM!
	#NUM!
	#NUM!
	#NUM!
	#NUM!
	#NUM!
	#NUM!
	#NUM!
	#NUM!
	#NUM!
	#NUM!
	#NUM!
	#NUM!
	#NUM!
	#NUM!
	#NUM!
	#NUM!
	#NUM!
	#NUM!
	#NUM!
	#NUM!
	#NUM!
	#NUM!
	#NUM!
	#NUM!
	#NUM!
	#NUM!
	#NUM!
	#NUM!
	#NUM!
	#NUM!
	#NUM!
	#NUM!
	#NUM!
	#NUM!
	#NUM!
	#NUM!
	#NUM!
	#NUM!
	#NUM!
	#NUM!
	#NUM!
	#NUM!
	#NUM!
	#NUM!
	#NUM!
	#NUM!
	#NUM!
	#NUM!
	#NUM!
	#NUM!
	#NUM!
	#NUM!
	#NUM!
	#NUM!
	#NUM!
	#NUM!
	#NUM!
	#NUM!
	#NUM!
	#NUM!
	#NUM!
	#NUM!
	#NUM!
	#NUM!
	#NUM!
	#NUM!
	#NUM!
	#NUM!
	#NUM!
	#NUM!
	#NUM!
	#NUM!
	#NUM!
	#NUM!
	#NUM!
	#NUM!
	#NUM!
	#NUM!
	#NUM!
	#NUM!
	#NUM!
	#NUM!
	#NUM!
	#NUM!
	#NUM!
	#NUM!
	#NUM!
	#NUM!
	#NUM!
	#NUM!
	#NUM!
	#NUM!
	#NUM!
	#NUM!
	#NUM!
	#NUM!
	#NUM!
	#NUM!
	#NUM!
	#NUM!
	#NUM!
	#NUM!
	#NUM!
	#NUM!
	#NUM!
	#NUM!
	#NUM!
	#NUM!
	#NUM!
	#NUM!
	#NUM!
	#NUM!
	#NUM!
	#NUM!
	#NUM!
	#NUM!
	#NUM!
	#NUM!
	#NUM!
	#NUM!
	#NUM!
	#NUM!
	#NUM!
	#NUM!
	#NUM!
	#NUM!
	#NUM!
	#NUM!
	#NUM!
	#NUM!
	#NUM!
	#NUM!
	#NUM!
	#NUM!
	#NUM!
	#NUM!
	#NUM!
	#NUM!
	#NUM!
	#NUM!
	#NUM!
	#NUM!
	#NUM!
	#NUM!
	#NUM!
	#NUM!
	#NUM!
	#NUM!
	#NUM!
	#NUM!
	#NUM!
	#NUM!
	#NUM!
	#NUM!
	#NUM!
	#NUM!
	#NUM!
	#NUM!
	#NUM!
	#NUM!
	#NUM!
	#NUM!
	#NUM!
	#NUM!
	#NUM!
	#NUM!
	#NUM!
	#NUM!
	#NUM!
	#NUM!
	#NUM!
	#NUM!
	#NUM!
	#NUM!
	#NUM!
	#NUM!
	#NUM!
	#NUM!
	#NUM!
	#NUM!
	#NUM!
	#NUM!
	#NUM!
	#NUM!
	#NUM!
	#NUM!
	#NUM!
	#NUM!
	#NUM!
	#NUM!
	#NUM!
	#NUM!
	#NUM!
	#NUM!
	#NUM!
	#NUM!
	#NUM!
	#NUM!
	#NUM!
	#NUM!
	#NUM!
	#NUM!
	#NUM!
	#NUM!
	#NUM!
	#NUM!
	#NUM!
	#NUM!
	#NUM!
	#NUM!
	#NUM!
	#NUM!
	#NUM!
	#NUM!
	#NUM!
	#NUM!
	#NUM!
	#NUM!
	#NUM!
	#NUM!
	#NUM!
	#NUM!
	#NUM!
	#NUM!
	#NUM!
	#NUM!
	#NUM!
	#NUM!
	#NUM!
	#NUM!
	#NUM!
	#NUM!
	#NUM!
	#NUM!
	#NUM!
	#NUM!
	#NUM!
	#NUM!
	#NUM!
	#NUM!
	#NUM!
	#NUM!
	#NUM!
	#NUM!
	#NUM!
	#NUM!
	#NUM!
	#NUM!
	#NUM!
	#NUM!
	#NUM!
	#NUM!
	#NUM!
	#NUM!
	#NUM!
	#NUM!
	#NUM!
	#NUM!
	#NUM!
	#NUM!
	#NUM!
	#NUM!
	#NUM!
	#NUM!
	#NUM!
	#NUM!
	#NUM!
	#NUM!
	#NUM!
	#NUM!
	#NUM!
	#NUM!
	#NUM!
	#NUM!
	#NUM!
	#NUM!
	#NUM!
	#NUM!
	#NUM!
	#NUM!
	#NUM!
	#NUM!
	#NUM!
	#NUM!
	#NUM!
	#NUM!
	#NUM!
	#NUM!
	#NUM!
	#NUM!
	#NUM!
	#NUM!
	#NUM!
	#NUM!
	#NUM!
	#NUM!
	#NUM!
	#NUM!
	#NUM!
	#NUM!
	#NUM!
	#NUM!
	#NUM!
	#NUM!
	#NUM!
	#NUM!
	#NUM!
	#NUM!
	#NUM!
	#NUM!
	#NUM!
	#NUM!
	#NUM!
	#NUM!
	#NUM!
	#NUM!
	#NUM!
	#NUM!
	#NUM!
	#NUM!
	#NUM!
	#NUM!
	#NUM!
	#NUM!
	#NUM!
	#NUM!
	#NUM!
	#NUM!
	#NUM!
	#NUM!
	#NUM!
	#NUM!
	#NUM!
	#NUM!
	#NUM!
	#NUM!
	#NUM!
	#NUM!
	#NUM!
	#NUM!
	#NUM!
	#NUM!
	#NUM!
	#NUM!
	#NUM!
	#NUM!
	#NUM!
	#NUM!
	#NUM!
	#NUM!
	#NUM!
	#NUM!
	#NUM!
	#NUM!
	#NUM!
	#NUM!
	#NUM!
	#NUM!
	#NUM!
[truncated: 1,046,576+ more rows]
