# Supplementary material for: Sparse spectral graph analysis and its application to gastric cancer drug resistance-specific molecular interplays identification
Source: PLoS One. 2024 Jul 5;19(7):e0305386. doi: 10.1371/journal.pone.0305386 (PMC11226138; doi:10.1371/journal.pone.0305386)
Supplement: S2 File — (TXT) [file pone.0305386.s002.txt]

R script for Net-sEVD is available at https://drive.google.com/file/d/1UjiZ8Ex7Fv2bA3hbQz6Y9YeRFyEsnuZC/view?usp=sharing.
